# Supplementary material for: Recent Molecular Evolution of Human Metapneumovirus (HMPV): Subdivision of HMPV A2b Strains
Source: Microorganisms. 2020 Aug 21;8(9):1280. doi: 10.3390/microorganisms8091280 (PMC7564156; doi:10.3390/microorganisms8091280)
Supplement: Supplementary file 1 [file microorganisms-08-01280-s001.zip]

Archive with 9 entries (9 files):
- Supplementary_Nao_et_al_20200715/Dataset_S1_Nao_et_al.fas
- Supplementary_Nao_et_al_20200715/FigS1_Nao_et_al.TIF
- Supplementary_Nao_et_al_20200715/FigS2_Nao_et_al.TIF
- Supplementary_Nao_et_al_20200715/FigS3_Nao_et_al.TIF
- Supplementary_Nao_et_al_20200715/FigS4_Nao_et_al.TIF
- Supplementary_Nao_et_al_20200715/FigS5_Nao_et_al.TIF
- Supplementary_Nao_et_al_20200715/FigS6_Nao_et_al.TIF
- Supplementary_Nao_et_al_20200715/FigS7_Nao_et_al.TIF
- Supplementary_Nao_et_al_20200715/FigS8_Nao_et_al.TIF
