# Supplementary material for: Recent Molecular Evolution of Human Metapneumovirus (HMPV): Subdivision of HMPV A2b Strains
Source: Microorganisms. 2020 Aug 21;8(9):1280. doi: 10.3390/microorganisms8091280 (PMC7564156; doi:10.3390/microorganisms8091280)
Supplement: Supplementary file 1 [file microorganisms-08-01280-s001.zip › Supplementary_Nao_et_al_20200715/Dataset_S1_Nao_et_al.fas]

>HMPV_Yokohama_P_9506_2018
GGGAAAAAAACGCGTATAAATTAAGTTACAAAAAAAACATGGGACAAGTGAAAATGTCTCTTCAGGGGATTCACCTGAGTGATCTATCATACAAGCATGCTATATTAAAAGAGTCTCAGTACACAATAAAGAGAGATGTAGGCACAACAACAGCAGTGACACCCTCATCATTGCAACAAGAAATAACACTGTTGTGTGGAGAAATTCTATATGCTAAGCATACTGATTACAAATATGCTGCAGAAATAGGAATACAATATATCAGCACAGCTCTAGGGTCAGAGAGAGTACAGCAGATCCTAAGAAACTCAGGCAGTGAAGTTCAAGCGGTTTTAACCAGAACATACTCTTTGGGGAAAGTTAAAAACAATAAAGGAGAAGATTTACAGATGCTAGACATACATGGAGTAGAAAAAAGCTGGGTGGAAGAGATAGACAAAGAAGCAAGAAAAACAATGGCAACTTTACTTAAAGAATCATCAGGCAATATCCCACAAAATCAGAGGCCTTCAGCACCAGACACACCTATAATCTTATTATGTGTAGGTGCCTTAATATTTACCAAACTAGCATCAACTATAGAAGTGGGATTAGAGACCACAGTCAGAAGAGCTAACCGTGTGCTAAGTGATGCACTCAAAAGATACCCTAGAATGGACATACCAAAAATCGCTAGATCCTTCTATGACTTATTTGAACAAAAGGTGTATTACAGAAGTTTGTTCATTGAGTATGGCAAAGCATTAGGCTCATCCTCTACAGGCAGCAAAGCAGAAAGTTTATTCGTTAATATATTCATGCAAGCTTATGGTGCTGGTCAAACAATGCTGAGGTGGGGGGTCATCGCCAGATCATCTAACAATATAATGTTAGGACATGTATCTGTACAGGCTGAGTTAAAACAGGTCACAGAAGTCTATGATCTAGTGCGAGAAATGGGCCCAGAATCTGGGCTCCTACATTTAAGGCAAAGCCCAAAAGCTGGACTGTTATCCTTAGCCAATTGTCCCAACTTTGCAAGTGTTGTTCTCGGCAATGCCTCAGGCTTAGGCATAATAGGTATGTATCGAGGGAGAGTGCCAAACACAGAACTATTTTCAGCAGCAGAAAGCTATGCCAAGAGTTTGAAAGAAAGTAATAAAATCAACTTTTCTTCATTAGGACTCACAGATGAAGAAAAAGAGGCTGCAGAACACTTTCTAAATGTGAGTGACGACAGTCAAAATGATTATGAGTAATTAAAAAAGTGGGACAAGTCAAAATGTCGTTCCCTGAAGGAAAAGATATTCTTTTCATGGGTAATGAAGCAGCAAAATTGGCAGAAGCTTTCCAGAAATCATTAAGAAAACCTAGTCATAAAAGATCTCAATCTATTATAGGAGAAAAAGTGAGCACTGTATCTGAAACATTGGAATTACCTACTATCAGTAGACCTACCAAACCAACCATATTGTCAGAGCCGAAATTAGCATGGACAGACAAAGGTGGGGCAATCAGGACTGAAGTAAAGCAAACAATCAAAATTATGGATCCTATTGAAGAAGAAGAATCTACTGAGAAAAAGGTGCTACCCTCTAGTGACGGGAAAACTCCTGCAGAAAAGAAGCCGAAACCATCAACCAACACTAAAAAGAAAGTTTCATTTACACCGAATGAACCAGGAAAATACACAAAGTTGGAGAAAGATGCTCTAGACTTGCTTTCAGACAATGAAGAGGAAGATGCAGAATCTTCAATCTTAACCTTCGAAGAAAGAGATACTTCATCATTAAGCATTGAGGCCAGACTAGAATCGATTGAGGAGAAATTAAGCATGATATTAGGGCTATTAAGAACACTCAACATTGCCACAGCAGGACCCACAGCAGCAAGAGATGGGATCAGAGATGCAATGATTGGCATAAGGGAAGAACTAATAGCAGACATAATAAAAGAAGCCAAGGGAAAAGCAGCAGAAATGATGGAAGAGGAAATGAACCAACGGACAAAAATAGGAAATGGTAGTGTTAAATTAACTGAAAAGGCAAAGGAGCTCAACAAAATTGTTGAAGATGAAAGCACAAGTGGAGAATCTGAAGAAGAAGAAGAACCAAAAGACCTACAGGATAATAATCAGGAAGATGACATTTACCAGTTAATTATGTAGTTTAATAAAAATAAACAATGGGACAAGTAAAAATGGAGTCCTATCTGGTAGACACCTATCAGGGCATCCCTTACACAGCAGCTGTTCAAGTTGATCTAGTAGAAAAAGACCTGTTACCTGCAAGCCTAACAATATGGTTTCCTTTGTTTCAGGCCAATACACCACCAGCAGTTCTGCTTGATCAGCTAAAGACTCTGACAATAACTACTCTGTATGCTGCATCACAAAGTGGTCCAATACTAAAGGTGAATGCATCAGCCCAAGGTGCAGCAATGTCTGTACTTCCCAAAAGGTTTGAAGTCAATGCGACTGTAGCACTTGACGAATATAGTAAATTAGAATTTGACAAACTCACAGTCTGTGAGGTAAAAACAGTTTACTTAACAACTATGAAACCATATGGGATGGTATCAAAATTTGTGAGCTCAGCCAAATCAGTTGGCAAAAAAACACATGATCTAATTGCATTATGTGATTTTATGGATCTAGAAAAGAACACACCAGTTACAATACCAGCATTTATCAAATCAGTTTCTATCAAAGAGAGTGAATCAGCCACTGTTGAAGCTGCAATAAGCAGTGAAGCAGACCAAGCTCTAACACAAGCCAAAATTGCACCTTATGCGGGGCTGATCATGATTATGACCATGAACAATCCCAAAGGCATATTCAAGAAGCTTGGAGCTGGGACACAAGTTATAGTGGAACTAGGAGCATATGTCCAGGCTGAAAGCATAAGTAAAATATGCAAGACTTGGAGCCATCAAGGGACAAGATATGTGCTGAAGTCCAGATAACAACCAAGCAACCTGACCAAGAACTATCAACTCTATTCTATAGACTAAGAAGTTGCTGTTTTAGTTATATAAAAATCAAATTAGAGTAAGAATTAAATCAATCAAGAGTGGGACAAATAAAAATGTCTTGGAAAGTGGTGATTATTTTTTCATTGCTAATAACACCTCAACACGGTCTTAAAGAGAGCTACTTAGAAGAATCATGTAGCACTATAACTGAGGGTTATCTCAGTGTTCTGAGGACAGGTTGGTATACCAACGTTTTTACATTAGAGGTGGGTGATGTAGAAAACCTCACATGTGCTGATGGACCTAGCCTAATAAAAACAGAATTAGATCTGACCAAAAGTGCACTAAGAGAGCTCAAAACAGTTTCTGCTGACCAATTGGCAAGAGAGGAACAAATTGAAAATCCCAGACAATCTAGATTTGTTCTAGGAGCAATAGCACTCGGTGTTGCAACAGCAGCTGCAGTTACGGCAGGTGTTGCAATTGCAAAAACCATCCGGCTTGAGAGTGAAGTCACAGCAATTAAGAATGCCCTCAAAAAGACCAATGAAGCAGTATCTACATTGGGGAATGGGGTTCGAGTGTTAGCGACCGCAGTGAGAGAACTGAAAGATTTTGTGAGCAAGAATTTAACTCGTGCAATCAACAAAAACAAGTGCGACATTGATGACCTAAAAATGGCCGTTAGTTTCAGTCAGTTCAACAGAAGGTTTCTAAATGTTGTGCGGCAATTTTCAGACAATGCTGGAATAACACCAGCAATATCTTTAGACTTAATGACAGATGCTGAACTAGCCAGAGCTGTTTCCAACATGCCGACATCTGCAGGACAAATAAAATTGATGTTGGAAAACCGCGCAATGGTGCGGAGGAAGGGGTTTGGAATCCTGATAGGGGTCTACGGGAGCTCCGTAATTTACATGGTGCAGCTGCCAATCTTTGGCGTTATAGATACGCCTTGCTGGATAGTGAAAGCAGCCCCTTCTTGCTCTGAAAAAAAGGGAAACTATGCTTGCCTCCTAAGAGAAGACCAGGGATGGTATTGTCAGAATGCAGGGTCAACTGTCTACTACCCAAATGAGAAGGACTGTGAAACAAGGGGAGATCATGTCTTTTGCGACACAGCAGCAGGAATTAATGTTGCTGAGCAATCAAAGGAGTGCAACATCAACATATCCACTACAAATTACCCATGTAAAGTCAGCACAGGAAGGCATCCTATCAGTATGGTTGCACTGTCCCCTCTTGGGGCTCTGGTTGCTTGTTACAAAGGAGTAAGCTGTTCCATTGGCAGCAATAGAGTAGGGATCATCAAGCAGCTGAACAAAGGTTGCTCTTATATTACCAACCAGGATGCAGACACAGTGACAATAGACAACACTGTATATCAGCTAAGCAAAGTTGAGGGTGAACAGCATGTTATAAAAGGCAGACCAGTGTCAAGCAGCTTCGATCCAGTCAAATTTCCTGAAGATCAGTTCAATGTTGCACTAGACCAAGTTTTTGAGAACATTGAAAACAGCCAGGCCTTGGTAGATCAATCAAACAGAATCCTAAGCAGTGCAGAGAAAGGGAACACTGGCTTCATCATTGTGATAATTCTAATTGCTGTCCTTGGCTCCAGTATGATCCTAGTGAGCATCTTCATTATAATCAAGAAAACAAGGAAACCAACAGGAGCACCTCCAGAGCTGAGTGGTGTCACAAACAACGGCTTCATACCACACAGTTAGTTAATTAAAAATAAAACAAAATTTGGGACAAATCATAATGTCTCGCAAGGCTCCATGCAAATATGAAGTGCGGGGCAAATGCAATAGAGGAAGTGAGTGTAAGTTTAACCACAATTACTGGAGTTGGCCAGATAGATACTTATTAATAAGATCAAATTATCTATTAAATCAGCTTTTAAGGAACACTGATAGAGCTGATGGCCTATCAATAATATCAGGCGCAGGCAGAGAAGACAGAACGCAAGATTTTGTTCTAGGTTCCACCAATGTGGTTCAAGGTTATATTGATGATAACCAAAGCATAACAAAGGCTGCAGCCTGCTACAGTCTACACAACATAATCAAACAACTACAAGAAGTTGAAGTTAGGCAGGCTAGAGATAACAAACTATCTGACAGCAAGCATGTGGCACTCCACAACTTAATCTTATCTTACATGGAGATGAGCAAAACTCCTGCGTCTTTAATCAACAATCTTAAAAGACTGCCGAGAGAAAAACTGAAAAAATTAGCAAAGCTGATAATTGACTTATCAGCAGGTGCTGACAATGACTCTTCATATGCCCTGCAAGACAGTGAAAGCACTAATCAAGTGCAGTGAGCATGGTCCTGTTTTCATCACTATAGAGGTTGATGACATGATATGGACTCAAAAAGAATTAAAAGAAGCTTTATCCGATGGGATAGTGAAGTCTCATACCAACATTTACAATTGTTATTTAGAAAACATAGAAATTATATATGTCAAGGCTTACCTAAGTTAGTAAAAACACATCAGATTGGGATAAATGACAATGATAACATTAGATGTCATTAAAAATGATGGGTCTTCAAAAACATGTACTCACCTCAAAAAAATAATCAAAGACCACTCTGGTAAAGTGCTTATTGCACTCAAGTTAATATTAGCTTTACTAACATTTTTCACAGTAACAATCACTATAAATTATATAAAAGTAGAAAACAATCTGCAAATATGCCAGTCAAAAACTGAGCCAGACAAAGAAGACTCACCATCAAACACCACATCTGTCACAACCAAGACCACTCTAGACCATGATATAACACAGTATTTTAAAAGATTGATTCAAAGGTATACAGATTCTGTAATAAACAAGGACACATGCTGGAAAATAAGCAGAAATCAATGCACAAATATAACAACATATAAATTTTTATGTTTTAAACCTGAAGACTCAAAAATCAACAGTTGTGACAGACTGACAGATTTATGCAGAAACAAATCAAAACCAGCAGTTGAAGCATATCACACAGTAGAATGCCATTGTATATACACAATCGAATGGAAGTGCTATCATTATTCAATAGATAAGACTCAATCTTGAATGTTAAGACTAGATTAGGATCCGTCTAAGACTATTAGTTCAATAGTTTAGTTATTTAAAAATATTTTGAAAAACAGGTAGGTTTCTATGACACCTTACAGCAGTAGGTAATAATTAATAACTTAATTACACTTAAAACATTATTTAAAACCATAACTAATTAATTTATAAAGTAAAAACAAAAATATGGGACAAGTAGTTATGGAGGTGAAGGTAGAGAACATTCGAGCAATAGACATGCTCAAAGCAAGAGTTAAAAATCGTGTGGCACGCAGCAAATGCTTTAGGAATGCTTCTTTAATCCTCATAGGAATAACTGCTATGAGTATAGCCCTCAATATCTATCTGATCATAAACTACACAATACAAAAAACTGCATCTGAATCAGAACACCATACTAGCTCTCCACCCACAGAATCCAACAAAGAAACTTCAACAATCCCTATAGACAACCCAGACATCAATCCAAGCTCACAGCTTCCAACTCAACAGTCCACAGAAAGCCCCACACTCAACTCCGCAGCCTCGGTGAGCCCATCAGAAACAGAGCCAACATCAACATCAGACACAACAAATCGTCTGCCCTCTGTAGACAGATCCACAACACAACCAAGTGAAAGCAGAACAAAGACAAAATCGACAGCCCACAGAAGAAACATCCCAAGTACAGTCTCCAGAACACAATTCCCATCACGGGCAACAACGAAGGTGGCCCCCAGAGCCACCACCCTCAGAATAAAAACAAAATCGACAGCCCACAGAAGAAACATCCCAAGTACAGTCTCCAGAACACAATTCCCATCACGGGAAACAACGAAGGCGGCCCCCAGAGCCACCACCCTCCGCACGAGCAGCGCAACAAGGAGACCAACTGCAACATCAGTCCAGTCCGACAGCAGCGCCACAGCTCAAAACCATGAAGAAACAGGTTCAGTGAACCCACAGGCATCTGCAAGCACAATGCAAAAATAGCACACCAACATTGTAAAAACAAATTAGTTAACAAAAAAATATGAAACAGCTCTAAAGTAAAACATGTAGGTACTAACAATCAAGAAATCAAAAGACAACTCATAATCCACCTAAAACAGCAACAACATCATATCAACTTTGCTCAAATCACCCTGAGAGGAACTTTCACCCCTATACTGACAATATCACAATCATCTCAAGAAAATAATCTGGGCAAAACAGCACCAAAGAGACAAATAACAATGGATCCTCTTAATGAATCCACTGTTAATGTCTATCTCCCTGATTCGTACCTTAAAGGAGTAATATCTTTCAGTGAAACTAATGCAATTGGTTCATGTCTCTTAAAAAGACCTTACTTAAAAAATGACAACACTGCAAAAGTTGCCATAGAGAATCCTGTTATTGAGCATGTTAGACTCAAAAATGCAGTCAATTCTAAAATGAAAATATCAGATTACAAGGTAGTAGAACCAGTAAACATGCAACATGAAATAATGAAGAATGTACACAGTTGTGAACTCACACTATTGAAACAGTTTTTAACAAGGAGTAAAAACATTAGCACTCTCAAGTTAAATATGATATGTGATTGGCTGCAATTAAAGTCTACATCAGATGATACCTCAATCCTAGGTTTTATAGATGTAGAATTTATACCTAGTTGGGTAAGCAACTGGTTTAGTAATTGGTACAATCTCAACAAGTTAATTTTAGAATTCAGAAGAGAGGAAGTAATAAGAACTGGTTCAATCTTGTGTAGATCATTGGGCAAGTTAGTTTTTATTGTATCATCATATGGATGTATCGTCAAGAGCAACAAAAGCAAAAGAGTGAGCTTCTTCACATACAATCAACTGTTAACATGGAAAGATGTGATGCTAAGTCGATTCAATGCAAATTTCTGTATATGGGTGAGCAACAGTCTGAATGAAAATCAGGAAGGGCTAGGGTTGAGAAGTAATCTGCAAGGTATGTTAACTAATAAATTATATGAAACTGTAGATTATATGTTAAGTTTATGTTGCAATGAAGGTTTCTCACTTGTGAAAGAGTTCGAAGGTTTTATTATGAGTGAAATCCTTAGGATTACTGAACATGCTCAATTCAGTACTAGATTTAGAAATACTTTATTAAATGGATTAACAGATCAATTAACAAAATTAAAAAATAAAAACAGGCTCAGAGTTCATGGTACCGTATTAGAAAATAATGATTATCCAATGTATGAGGTTGTACTTAAATTATTAGGAGATACTCTGAGATGTATCAAATTATTAATCAATAAAAACTTAGAGAATGCTGCAGAATTATACTATATATTCAGAATTTTTGGTCACCCAATGGTAGATGAAAGAGATGCAATGGATGCTGTAAAACTAAACAATGAAATCACAAAAATCCTTAGGTTGGAGAGCTTGACTGAACTAAGAGGGGCATTCATATTAAGGATCATCAAAGGATTTGTGGATAACAATAAAAGGTGGCCCAAAATTAAAAACCTAAAAGTGCTTAGCAAAAGATGGACTATGTACTTCAAAGCAAAAAGTTACCCCAGTCAACTCGAATTAAGTGAACAAGACTTTCTGGAGCTTGCTGCAATACAATTTGAACAAGAGTTTTCTGTTCCTGAAAAAACCAATCTTGAGATGGTATTAAATGATAAAGCTATATCACCTCCTAAAAGATTAATATGGTCTGTGTATCCCAAGAATTACTTACCTGAGACGATAAAAAACCGATATCTAGAAGAAGCTTTCAATGCAAGTGATAGCCTTAAAACAAGGAGAGTGCTAGAGTACTATTTGAAAGATAATAAATTTGATCAAAGAGAACTTAAGAGTTATGTAGTTAGACAAGAATATTTAAATGATAAAGAACACATTGTCTCATTAACTGGAAAAGAAAGAGAATTAAGTGTAGGTAGAATGTTTGCTATGCAACCAGGGAAACAGCGACAAATACAAATATTAGCAGAGAAATTGTTAGCTGATAACATTGTACCTTTCTTCCCAGAAACTTTAACAAAGTATGGTGATCTAGATCTTCAGAGAATAATGGAAATCAAATCGGAACTGTCTTCTATTAAAACCAGAAGAAATGATAGTTATAATAATTACATTGCAAGAGCATCCATAGTAACTGATTTAAGCAAGTTCAACCAAGCCTTTAGATATGAAACTACAGCAATCTGCGCAGATGTAGCGGACGAATTACATGGAACACAAAGCTTATTCTGTTGGTTACATCTTATCGTTCCTATGACTACAATGATATGTGCCTATAGACATGCACCACCAGAAACAAAAGGTGAATATGATATAGATAAGATAGAAGAGCAAAGTGGTTTATATAGATATCATATGGGTGGTATTGAAGGATGGTGTCAAAAACTCTGGACAATGGAAGCTATATCTTTATTAGATGTTGTATCTGTAAAAACACGGTGTCAAATGACATCTTTATTAAACGGTGACAACCAATCAATAGATGTAAGTAAACCAGTCAAGTTATCTGAAGATTTAGATGAAGTGAAGGCAGATTATCGCTTGGCAGTAAAAATGCTAAAAGAAATAAGAGATGCATACAGAAATATAGGCCATAAACTTAAAGAAGGGGAAACATATATATCAAGGGATCTTCAGTTTATAAGCAAGGTGATTCAATCTGAAGGGGTAATGCATCCTACTCCTATAAAAAAGATCCTAAGAGTAGGACCGTGGATAAATACAATATTAGATGACATTAAAACTAGTGCTGAGTCAATAGGGAGTCTATGTCAAGAATTAGAATTTAGGGGAGAAAGCATAATAGTTAGTCTGATATTAAGAAATTTCTGGCTGTATAACTTATACATGCATGAATCAAAGCAACATCCTCTGGCAGGGAAGCAGTTATTTAAACAACTAAATAAAACACTAACATCAGTGCAGAGATTTTTTGAAATCAAAAAGGAAAATGAAGTAGTAGATCTATGGATGAACATACCAATGCAATTTGGTGGAGGAGATCCAGTAGTCTTCTATAGATCTTTCTATAGAAGGACTCCTGATTTTTTAACTGAGGCAATCAGCCATGTGGATATTCTGTTAAAAATATCAACTAACATAAAAAATGAAACAAAAATAAGTTTTTTCAAAGCCTTACTATCAATAGAGAAAAATGAGCGTGCTACACTGACAACACTAATGAGAGATCCTCAGGCTGTTGGATCAGAACGACAAGCAAAAGTAACAAGTGATATCAATAGAACAGCAGTCACCAGTATCTTAAGTCTTTCCCCAAATCAACTTTTCAGTGATAGTGCTATACATTACAGCAGAAATGAAGAAGAAGTAGGAATCATTGCAGAAAACATAACACCCGTTTATCCTCATGGGCTAAGAGTTTTATATGAATCATTACCCTTTCACAAAGCTGAAAAAGTTGTAAACATGATATCAGGGACAAAATCTATAACTAACTTATTACAGAGAACATCTGCTATTAATGGTGAAGATATTGACAGGGCTGTATCTATGATGTTGGAGAATCTAGGATTATTATCTAGAATATTGTCAATAGTTGTTGATAGTATAGAAATTCCAACCAAATCTAATGGTAGGCTGATATGTTGTCAAATTTCTAAAACTTTAAGAGAGACATCATGGAATAATATGGAAATAGTTGGAGTAACATCTCCTAGCATCACTACATGCATGGATGTCATATATGCAACTAGTTCTCATTTGAAGGGGATAATTATTGAGAAGTTCAGCACTGACAGAACTACAAGAGGTCAAAGAGGTCCAAAAAGCCCTTGGGTAGGGTCGAGTACTCAAGAGAAAAAATTAGTACCTGTTTATAACAGACAAATTCTCTCAAAACAACAAAGAGAACAGCTAGAAGCAATTGGAAAAATGAGATGGGTGTATAAAGGAACACCAGGATTGCGGCGATTACTCAACAAGATCTGTCTTGGGAGTTTAGGCATTAGTTACAAGTGTGTAAAACCTTTATTACCTAGATTTATGAGTGTAAATTTCTTACATAGATTATCTGTCAGTAGTAGACCTATGGAATTCCCAGCATCAGTTCCAGCTTATAGAACAACAAATTACCATTTTGACACTAGTCCTATTAATCAAGCACTAAGTGAGAGATTTGGGAATGAAGATATTAACTTGGTCTTCCAAAATGCAATCAGCTGTGGTATTAGCATAATGAGTGTAGTAGAACAATTAACAGGTAGGAGCCCAAAACAGTTAGTTTTAATACCCCAACTAGAGGAAATAGACATTATGCCACCACCAGTGTTTCAAGGAAAATTCAATTATAAACTAGTAGATAAGATAACTTCTGATCAACATATCTTCAGTCCGGACAAAATAGATATGTTAACATTAGGGAAAATGCTCATGCCCACTATAAAAGGTCAGAAAACAGATCAGTTCTTAAATAAGAGAGAGAATTATTTCCATGGAAATAATCTTATTGAGTCTTTATCAGCAGCATTAGCATGCCATTGGTGTGGGATATTAACAGAACAATGCATAGAAAATAATATTTTCAAGAAAGACTGGGGTGATGGATTTATATCAGATCATGCTTTTATGGACTTCAAAATATTCTTATGTGTCTTTAAAACTAAACTTTTATGTAGTTGGGGATCCCAAGGGAAAAACATTAAAGATGAAGATATAATAGATGAATCAATAGATAAATTGTTAAGGATTGATAATACTTTTTGGAGAATGTTCAGCAAGGTTATGTTTGAACCAAAAGTTAAGAAGAGGATAATGTTATATGATGTAAAATTCCTATCACTAGTAGGTTACATAGGGTTTAAGAACTGGTTTATAGAGCAGTTGAGGTCAGCTGAGTTGCATGAAATACCTTGGATTGTCAATGCAGAAGGTGACTTGATTGAGATCAAGTCAATTAAGATCTATTTGCAGCTGATAGAACAAAGCTTATTTTTGAGAATAACTGTTCTGAACTATACAGATATGGCACATGCTCTCACACGATTAATCAGAAAGAAGTTGATGTGTGATAATGCACTGTTAACCCCAATTTCATCTCCAATTGTTAACTTAACTCAAGTTATTGATCCAACAACACAGTTAGATTACTTCCCCAAGATAACATTCGAAAGGCTAAAAAATTATGACACAAGTTCAAATTATGCTAAAGGGAAGCTAACAAGAAATTACATGATACTGTTGCCATGGCAGCATGTTAATAGATATAACTTTGTCTTTAGTTCTACTGGATGTAAAGTTAGTCTGAAAACATGTATTGGAAAACTTATGAAAGACTTAAATCCTAAAGTTTTGTACTTCATTGGAGAAGGAGCAGGAAATTGGATGGCCAGAACAGCATGTGAATATCCTGATATCAAGTTTGTATATAGAAGTCTGAAAGATGACCTTGATCATCATTACCCTTTAGAATACCAGAGAGTGATAGGTGAATTAAGCAGAATCATAGATAGTGGTGAAGGGCTTTCAATGGAAACAACAGACGCAACTCAAAAAACTCATTGGGATTTGATACACAGAGTAAGCAAAGATGCTTTATTAATAACTTTATGTGATGCAGAATTTAAGGACAGAGATGATTTTTTTAAGATGGTAATTCTATGGAGAAAACATGTATTATCATGCAGAATTTGCACTACTTATGGGACAGACCTCTATTTATTCGCAAAGTATCACGCTAAAGACTGCAATGTAAAATTACCCTTTTTTGTGAGATCAGTTGCTACTTTTATTATGCAGGGTAGTAAGCTGTCAGGTTCAGAATGCTACATACTCTTAACACTAGGCCATCACAACAGTTTACCTTGCCATGGAGAAATACAAAATTCTAAGATGAAAATAGCAGTGTGTAATGATTTTTATGCTGCAAAGAAACTCGACAATAAATCGATTGAAGCTAATTGTAAATCACTTCTGTCAGGGCTAAGGATACCTATAAATAAGAAGGAACTAGATAGACAGAGAAGGTTATTAACACTACAAAGCAACCATTCTTCTGTAGCAACAGTTGGTGGTAGCAAGATCATAGAATCTAAATGGCTAACAAACAAAGCAAGTACAATAATTGATTGGTTAGAGCATATTTTAAATTCTCCAAAAGGCGAATTAAATTATGATTTTTTTGAAGCATTAGAGAACACTTACCCTAATATGATTAAGCTAATAGATAACCTAGGGAATGCAGAGATTAAAAAATTGATCAAAGTAACTGGATACATGCTTGTAAGTAAGAAATGAGAAATGATGAAGATGATAAAATAGATAACAAATTCATACCATTCTAAAGTAATTGTTTGATTATGCAATTATATGGTAGTTAATTAAAAATTAAAATTAAAAATCAAAAGTTAAAGTTTAAAACTTATCATTAAGTTTATTAAAAATAAGAAACTATAATTGAATGTATACGGTTTTTTTGCCGT---
>HMPV_Yokohama_P_9547_2018
GGGGAAAAAAACGCGTATAAATTAAGTTACAAAAAAACATGGGACAAGTGAAAATGTCTCTTCAGGGGATTCACCTGAGTGATCTATCATACAAGCATGCTATATTAAAAGAGTCTCAGTACACAATAAAGAGAGATGTAGGCACAACAACAGCAGTGACACCCTCATCATTGCAACAAGAAATAACACTGTTGTGTGGAGAAATTCTATATGCTAAGCATACTGATTACAAATATGCTGCAGAAATAGGAATACAATATATCAGCACAGCTCTAGGGTCAGAGAGAGTACAGCAGATTCTAAGAAACTCAGGCAGTGAAGTTCAAGCGGTTTTAACCAGAACATACTCTTTGGGGAAAGTTAAAAACAATAAAGGAGAAGATTTACAGATGCTAGACATACATGGAGTGGAAAAAAGCTGGGTGGAAGAGATAGACAAAGAAGCAAGAAAAACAATGGCAACTTTACTTAAAGAATCATCAGGCAATATCCCACAAAATCAGAGGCCTTCAGCACCAGACACACCTATAATCTTATTATGTGTAGGTGCCTTAATATTTACCAAACTAGCCTCAACTATAGAAGTGGGATTAGAGACCACAGTCAGAAGAGCTAACCGTGTGCTAAGTGATGCACTCAAAAGATACCCTAGAATGGACATACCAAAAATCGCTAGATCCTTCTATGACTTATTTGAACAAAAAGTGTATTACAGAAGTTTGTTCATTGAGTATGGCAAAGCATTAGGCTCATCCTCTACAGGCAGCAAAGCAGAAAGTTTATTTGTTAATATATTCATGCAAGCTTATGGTGCTGGTCAAACAATGCTGAGGTGGGGGGTCATCGCCAGATCATCCAACAATATAATGTTAGGACATGTATCTGTACAGGCTGAGTTAAAACAGGTCACAGAAGTCTATGATCTAGTGCGAGAAATGGGCCCAGAATCTGGGCTCCTACATTTAAGGCAAAGCCCAAAAGCTGGACTGTTATCCTTAGCCAATTGTCCCAACTTTGCAAGTGTTGTTCTCGGCAATGCCTCAGGCTTAGGCATAATAGGTATGTATCGAGGTAGAGTGCCAAATACAGAACTATTTTCAGCAGCAGAAAGCTATGCCAAGAGTTTGAAAGAAAGTAATAAAATCAACTTTTCTTCATTAGGACTCACAGATGAAGAAAAAGAGGCTGCAGAACACTTTCTAAATGTGAGTGACGACAGTCAAAATGATTATGAGTAATTAAAAAAGTGGGACAAGTCAAAATGTCGTTCCCTGAAGGAAAAGATATTCTTTTCATGGGTAATGAAGCAGCAAAATTGGCAGAAGCTTTCCAGAAATCATTAAGAAAACCTAGTCATAAAAGATCTCAATCTATTATAGGAGAAAAAGTGAGCACTGTATCTGAAACATTGGAATTACCTACTATCAGTAGACCTACCAAACCAACCATATTGTCAGAGCCGAAGTTAGCATGGACAGACAAAGGTGGGGCAATCAGAACTGAAGTAAAGCAAACAATCAAAATGATGGATCCTATTGAAGAAGAAGAATCTACTGAGAAAAAGGTGCTACCCTCTAGTGACGGGAAAACTCCTGCAGAAAAGAAGTTGAAACCATCAACCAACACTAAAAAGAAAGTTTCATTTACACCGAATGAACCAGGAAAATACACAAAGTTGGAGAAAGATGCTCTAGACTTGCTTTCAGACAATGAAGAGGAAGATGCAGAATCTTCAATCTTAACCTTCGAAGAAAGAGATACCTCATCATTAAGCATTGAGGCCAGACTAGAATCGATTGAGGAGAAATTAAGCATGATACTAGGGCTATTAAGAACACTCAACATTGCCACAGCAGGACCCACAGCAGCAAGAGATGGGATCAGAGATGCAATGATTGGCATAAGGGAAGAACTAATAGCAGACATAATAAAAGAAGCCAAGGGAAAAGCAGCAGAAATGATGGAAGAGGAAATGAACCAACGGACAAAAATAGGAAATGGTAGTGTTAAATTAACTGAAAAGGCAAAGGAGCTCAACAAAATTGTTGAAGATGAAAGCACAAGTGGAGAATCTGAAGAAGAAGAAGAACCAAAAGACCTACAGGACAATAATCAGGAAGATGACATTTACCAGTTAATTATGTAGTTTAATAAAAATAAACAATGGGACAAGTAAAAATGGAGTCCTATCTGGTAGACACCTATCAGGGCATCCCTTACACAGCAGCTGTTCAAGTTGATCTAGTAGAAAAAGACCTGTTACCTGCAAGCCTAACAATATGGTTTCCTTTGTTTCAGGCCAATACACCACCAGCAGTTCTGCTTGATCAGCTAAAGACTCTGACAATAACTACTCTGTATGCTGCATCACAAAGTGGTCCAATACTAAAGGTGAATGCATCAGCCCAAGGTGCAGCAATGTCTGTACTTCCCAAAAGGTTTGAAGTCAATGCGACTGTAGCACTTGACGAATATAGTAAATTAGAATTTGACAAACTCACAGTTTGTGAGGTAAAAACAGTTTACTTAACAACTATGAAACCATATGGGATGGTATCAAAATTTGTGAGCTCAGCCAAATCAGTTGGCAAAAAAACACATGATCTAATTGCATTATGTGATTTTATGGATCTAGAAAAGAACACACCAGTTACAATACCAGCATTTATCAAATCAGTTTCTATCAAAGAGAGTGAATCAGCCACTGTTGAAGCTGCAATAAGCAGTGAAGCAGACCAAGCTCTAACACAAGCCAAAATTGCACCTTATGCGGGGCTGATCATGATTATGACCATGAACAATCCCAAAGGCATATTCAAGAAGCTTGGAGCTGGGACACAAGTTATAGTGGAACTAGGAGCATATGTCCAGGCTGAAAGCATAAGTAAAATATGCAAGACTTGGAGCCATCAAGGGACAAGATATGTGCTGAAGTCCAGATAACAACCAAGCAACCTGACCAAGAACTATCAACTCTATTTTATAGACTAAAAAGTTGCTGTTTTAGTTATATAAAAATCAAGTTAGAGTAAGAATTAAATCAATCAAGAGTGGGACAAATAAAAATGTCTTGGAAAGTGGTGATTATTTTTTCATTGCTAATAACACCTCAACACGGTCTTAAAGAGAGCTACTTAGAAGAATCATGTAGCACTATAACTGAGGGTTATCTCAGTGTTCTGAGGACAGGTTGGTATACCAACGTTTTTACATTAGAGGTGGGTGATGTAGAAAACCTCACATGTGCTGATGGACCTAGCCTAATAAAAACAGAATTAGATCTGACCAAAAGTGCACTAAGAGAGCTCAAAACAGTTTCTGCTGACCAGTTGGCAAGAGAGGAACAAATTGAAAATCCCAGACAATCTAGATTTGTTCTAGGAGCAATAGCACTCGGTGTTGCAACAGCAGCTGCAGTTACGGCAGGTGTTGCAATTGCAAAAACCATCCGGCTTGAGAGTGAAGTTACAGCAATTAAGAATGCCCTTAAAAAGACCAATGAAGCAGTGTCTACATTGGGGAATGGGGTTCGAGTGTTAGCGACCGCAGTGAGAGAACTGAAAGATTTTGTGAGCAAGAATTTAACTCGTGCAATCAACAAAAACAAGTGCGACATTGATGACCTAAAAATGGCCGTTAGTTTCAGTCAATTCAACAGAAGGTTTCTAAATGTTGTGCGGCAATTTTCAGACAATGCTGGAATAACACCAGCAATATCTTTAGACTTAATGACAGATGCTGAACTAGCCAGAGCTGTTTCCAACATGCCGACATCTGCAGGACAAATAAAATTGATGTTGGAAAACCGTGCAATGGTGCGGAGGAAGGGGTTTGGAATCCTGATAGGGGTCTACGGGAGCTCCGTAATTTACATGGTGCAGCTGCCAATCTTTGGCGTTATAGATACGCCTTGCTGGATAGTGAAAGCAGCCCCTTCTTGCTCTGAAAAGAAGGGAAACTATGCTTGCCTCCTAAGAGAAGACCAGGGGTGGTATTGTCAGAATGCAGGGTCAACTGTCTACTACCCAAATGAGAAGGACTGTGAAACAAGGGGAGATCATGTCTTTTGCGACACAGCAGCAGGAATTAATGTTGCTGAGCAATCAAAGGAGTGCAACATCAACATATCCACTACAAATTACCCATGCAAAGTCAGCACAGGAAGGCATCCTATCAGTATGGTTGCACTGTCCCCTCTTGGAGCTCTGGTTGCTTGTTACAAAGGAGTAAGCTGTTCCATTGGCAGCAATAGAGTAGGGATCATCAAGCAGCTGAACAAAGGTTGCTCTTATATTACCAACCAAGATGCAGACACAGTGACAATAGACAACACTGTATATCAGCTAAGCAAAGTTGAGGGTGAACAGCATGTTATAAAAGGCAGACCAGTGTCAAGCAGCTTTGATCCAGTCAAATTTCCTGAAGATCAGTTCAATGTTGCACTGGACCAAGTTTTTGAGAACATTGAAAACAGCCAGGCCTTGGTAGATCAATCAAACAGAATCCTAAGCAGTGCAGAGAAAGGGAACACTGGCTTCATCATTGTGATAATTCTAATTGCTGTCCTTGGCTCCAGTATGATCCTAGTGAGCATCTTCATTATAATCAAGAAAACAAGGAAACCAACAGGAGCACCTCCAGAGCTGAGTGGTGTCACAAACAACGGCTTCATACCACACAGTTAGTTAATTAAAAATAAAACAAAATTTGGGACAAATCATAATGTCTCGCAAGGCTCCATGCAAATATGAAGTGCGGGGCAAATGCAATAGAGGAAGTGAGTGTAAGTTTAACCACAATTACTGGAGTTGGCCAGATAGATACTTATTAATAAGATCAAATTATCTATTAAATCAGCTTTTAAGGAACACTGATAGAGCTGATGGCCTATCAATAATATCAGGCGCAGGCAGAGAAGACAGAACGCAAGATTTTGTTCTAGGTTCCACCAATGTGGTTCAAGGTTATATTGATGATAATCAAAGCATAACAAAGGCTGCAGCCTGCTACAGTCTACACAACATAATCAAACAACTACAAGAAGTTGAAGTTAGGCAGGCTAGAGATAACAAACTATCTGACAGCAAGCATGTGGCACTCCACAACTTAATCTTATCTTACATGGAGATGAGCAAAACTCCTGCATCTTTAATCAACAATCTTAAAAGACTGCCGAGAGAAAAACTGAAAAAATTAGCAAAGCTGATAATTGACTTATCAGCAGGTGCTGACAATGACTCTTCATATGCCCTGCAAGACAGTGAAAGCACTAATCAAGTGCAGTGAGCATGGTCCTGTTTTCATCACTATAGAGGTTGATGACATGATATGGACTCAAAAAGAATTAAAAGAAGCTTTATCCGATGGGATAGTGAAGTCTCATACCAACATTTACAATTGTTATTTAGAAAACATAGAAATTATATATGTCAAGGCTTACCTAAGTTAGTAAAAACACATCAGATTGGGATAAATGACAATGATAACATTAGATGTCATTAAAAATGATGGGTCTTCAAAAACATGTACTCACCTCAAAAAAATAATCAAAGACCACTCTGGTAAAGTGCTTATTGCACTTAAGTTAATATTAGCTTTACTAACGTTTTTCACAGTAACAATCACTATAAATTATATAAAAGTAGAAAACAATCTGCAAATATGCCAGTCAAAAACTGAGCCAGACAAAGAAGACTCACCATCAAACACCACATCTGTCACAACCAAGACCACTCTAGACCATGATATAACACAGTATTTTAAAAGATTGATTCAAAGGTATACAGATTCTGTAATAAACAAGGACACATGCTGGAAAATAAGCAGAAATCAATGCACAAATATAACAACATATAAATTTTTATGTTTTAAACCCGAAGACTCAAAAATCAACAGTTGTGACAGACTAACAGATTTATGCAGAAACAAATCAAAACCAGCAGTTGAAGCATATCACACAGTAGAATGCCATTGTATATACACAATCGAATGGAAGTGCTATCATTATTCAATAGATAAGACTCAATCTTGAATGTTAAGACTAGATTAGGATCCGTCTAAGACTATTAGTTCAATAGTTTAGTTATTTAAAAATATTTTGAAAACAGGTAGATTTCTATGACACCTTACAGCAATAGGTAATAATTAATAACTTAATTACACTTAAAACATTATTTAAAACCATAACTAATTAATTTATAAAGTAAAAACAAAAATATGGGACAAGTAGTTATGGAGGTGAAGGTAGAGAACATTAGAGCAATAGACATGCTCAAAGCAAAAGTTAAAAATCGTGTGGCACGCAGCAAATGCTTTAGAAATGCTTCTTTAATCCTCATAGGAATAACTGCTATGAGCATAGCCCTCAATATCTATCTGATCATAAACTATACAATACAAAAAACTGCATCTGAATCAGAACACCATACTAGCTCTCCACCCACAGAATCCAACAAAGAAACTTCAACAATCCCTATAGATAACCCAGACATCAATCCAAGCTCACAGCTTCCAACTCAACAGTCCACAGAAAGCCCCACACTCAACTCCGCAGCCTCGATGAGCCCATCAGAAACAGAGCCAACATCAACATCAGACACAACAAATCGTCTGTCCTCTGTAGACAGATCCACAACACAACCAAGTGAAAGCAGAACAAAGACAAAATCGACAGCCCACAGAAGAAACATCCCAAGTACAGTCTCCAGAACACAACTCCCATCACGGGCAACAACGAAGGCGGCCCCCAGAGCTACCACCCTCAGAACAAAGACAAAATCGACAGCCCACAAAAGAAGCATCCCAAGTACAGTCTCCAGAACACAATTCCCATCACGGGCAACAACGAAGGCGGCCCCCAGAGCCACCACCCTCCGCACGAGCAGCGCAACAAGGAGACCAACTGCAACATCAGTCCAGTCCAACAGCAGCACCACAGCTCAAAACCATGAAGAAACAGGTTCAGTGAACCCACAGGCATCTGTAAGCACAATGCAAAAATAGCACACCAACATTGTAAAAACAAATTAGTTAACAAAAAAATATGAAACAGCTCTAAAGTAAAACATGTAGGTACTAACAATCAAGAAATCAAAAGACAACTCATAATCCACCTAAAACAGCTACAACATCATATCAACTTTGCTCAAATCACCCTGAGAGAAACTTTCACCCCTATACTGACAATATCACAATCATCTCAAGAAAATAATCTGGGCAAAACAGCACCAAAGAGACAAATAACAATGGATCCTCTTAATGAATCCACTGTTAATGTCTATCTCCCTGACTCGTACCTTAAAGGAGTAATATCTTTCAGTGAAACTAATGCAATTGGTTCATGTCTCTTAAAAAGACCTTACTTAAAAAATGACAACACTGCAAAAGTTGCCATAGAAAATCCTGTTATTGAGCATGTTAGACTCAAAAATGCAGTCAATTCTAAAATGAAATTATCAGATTACAAGGTAGTAGAACCAGTAAACATGCAACATGAAATAATGAAGAATGTACACAGTTGTGAACTCACACTATTGAAACAGTTTTTAACAAGGAGTAAAAACATTGGCACTCTCAAGTTAAATATGATATGTGATTGGCTGCAATTAAAGTCTACATCAGATGATACCTCAATCCTAGGTTTTATAGATGTAGAATTTATACCTAGTTGGGTAAGCAACTGGTTTAGTAATTGGTACAATCTCAACAAGTTAATTTTAGAATTCAGAAGAGAGGAAGTAATAAGAACTGGTTCAATCTTGTGTAGATCATTGGGCAAGTTAGTTTTTATTGTATCATCATATGGATGTATTGTCAAGAGCAACAAAAGCAAAAGAGTGAGCTTCTTCACATACAATCAACTGTTAACATGGAAAGATGTGATGCTAAGTCGATTCAATGCAAATTTTTGTATATGGGTGAGCAACAGTCTGAATGAAAATCAGGAAGGGCTAGGGTTGAGAAGTAATCTGCAAGGTATGTTAACTAATAAATTATATGAAACTGTAGATTATATGTTAAGTTTATGTTGCAATGAAGGTTTCTCACTTGTGAAAGAGTTCGAAGGTTTTATTATGAGTGAAATCCTTAGGATTACTGAACATGCTCAATTCAGTACTAGATTTAGAAATACTTTATTAAATGGATTAACAGATCAATTAACAAAATTAAAAAATAAGAACAGGCTCAGAGTTCATGGTACCGTATTAGAAAATAATGATTATCCAATGTATGAAGTTGTACTTAAATTATTAGGAGATACTCTGAGATGCATCAAATTATTAATCAATAAAAACTTAGAGAATGCTGCAGAATTATACTATATATTCAGAATTTTTGGTCACCCAATGGTAGATGAAAGAGATGCAATGGATGCTGTAAAACTAAACAATGAAATCACAAAAATCCTTAGGTTGGAGAGCTTGACTGAACTAAGAGGGGCATTCATATTAAGGATCATCAAAGGATTTGTGGATAACAATAAAAGGTGGCCCAAAATTAAAAACCTAAAAGTGCTTAGCAAAAGATGGACTATGTACTTCAAAGCAAAAAGTTACCCCAGTCAACTCGAATTAAGTGAACAAGACTTTCTGGAGCTTGCTGCAATACAATTTGAACAAGAGTTTTCTGTTCCTGAAAAAACCAATCTTGAGATGGTATTAAATGATAAAGCTATATCACCTCCTAAAAGATTAATATGGTCTGTGTATCCCAAGAATTACTTACCTGAGACAATAAAAAACCGATATCTAGAAGAAGCTTTCAATGCAAGTGATAGCCTTAAAACAAGGAGAGTGCTAGAGTACTATTTGAAAGATAATAAATTTGATCAAAGAGAACTTAAGAGTTATGTAGTTAGACAAGAATATTTAAATGATAAAGAACACATTGTCTCATTAACTGGAAAAGAAAGAGAATTAAGTGTAGGTAGAATGTTTGCTATGCAACCAGGGAAACAGCGACAAATACAAATATTAGCAGAGAAATTGTTAGCTGATAACATTGTACCTTTCTTCCCAGAAACTTTAACAAAGTATGGTGATCTAGATCTTCAGAGAATAATGGAAATCAAATCGGAACTTTCTTCTATTAAAACCAGAAGAAATGATAGTTATAATAATTACATTGCAAGAGCATCCATAGTAACTGATTTAAGCAAGTTCAACCAAGCCTTTAGATATGAAACTACAGCAATCTGCGCAGATGTAGCAGACGAATTACATGGAACACAAAGCTTATTCTGTTGGTTACATCTTATCGTTCCTATGACTACAATGATATGTGCCTATAGACATGCACCACCAGAAACAAAAGGTGAATATGATATAGATAAGATAGAAGAGCAAAGTGGTTTATATAGATATCATATGGGTGGTATTGAAGGATGGTGTCAAAAACTTTGGACAATGGAAGCTATATCTTTATTGGATGTTGTATCTGTAAAAACACGGTGTCAAATGACATCTTTATTAAACGGTGACAACCAATCAATAGATGTAAGTAAACCAGTCAAGTTATCTGAAGATTTAGATGAAGTGAAGGCAGATTACCGCTTGGCAGTAAAAATGCTAAAAGAAATAAGAGATGCATACAGAAATATAGGCCATAAACTTAAAGAAGGGGAAACATATATATCAAGGGATCTTCAGTTTATAAGCAAGGTGATTCAATCTGAAGGGGTAATGCATCCTACCCCTATAAAAAAGATCCTAAGAGTAGGACCGTGGATAAATACAATATTAGATGACATTAAAACTAGTGCTGAGTCAATAGGGAGTCTATGTCAAGAATTAGAATTTAGGGGAGAAAGCATAATAGTTAGTCTGATATTAAGAAATTTCTGGCTGTATAACTTATACATGCATGAATCAAAGCAACATCCTCTGGCAGGGAAGCAGTTATTTAAACAACTAAATAAAACATTAACATCAGTGCAGAGATTTTTTGAAATCAAAAAGGAAAATGAAGTAGTAGATCTATGGATGAACATACCAATGCAATTTGGTGGAGGAGATCCAGTAGTCTTCTATAGATCTTTCTACAGAAGGACTCCTGATTTTTTAACTGAGGCAATCAGCCATGTGGATATTCTGTTAAAAATATCAACTAACATAAAAAATGAAACAAAAATAAGTTTTTTCAAAGCCTTACTATCAATAGAGAAAAATGAGCGTGCTACACTGACAACACTAATGAGAGATCCTCAGGCTGTTGGATCAGAACGACAAGCAAAAGTAACAAGTGATATCAATAGAACAGCAGTCACCAGTATCTTAAGTCTTTCCCCAAATCAACTTTTCAGTGATAGTGCTATACATTACAGCAGAAATGAAGAAGAAGTAGGAATCATTGCAGAAGACATAACACCCGTTTATCCTCATGGGCTAAGAGTTTTATATGAATCATTACCTTTTCACAAAGCTGAAAAAGTTGTAAACATGATATCAGGGACAAAATCTATAACTAACTTATTACAGAGAACATCTGCTATTAATGGTGAAGATATTGACAGGGCTGTATCTATGATGTTGGAGAATCTAGGATTATTATCTAGAATATTGTCAATAGTTGTTGATAGTATAGAAATTCCAACCAAATCTAATGGTAGGTTGATATGTTGTCAAATTTCTAGGGCTTTAAGAGAGACATCATGGAATAATATGGAAATAGTTGGAGTAACATCTCCTAGCATCACTACATGCATGGATGTCATATATGCAACTAGTTCTCATTTGAAGGGGATAATTATTGAGAAGTTCAGCACTGACAGAACTACAAGAGGTCAAAGAGGTCCAAAAAGCCCTTGGGTAGGGTCGAGTACTCAAGAGAAAAAATTAGTACCTGTTTATAACAGACAAATTCTCTCAAAACAACAAAGAGAACAGCTAGAAGCAATTGGAAAAATGAGATGGGTGTATAAAGGAACACCAGGCTTGCGGCGATTACTCAACAAGATCTGTCTTGGGAGTTTAGGCATTAGTTACAAGTGTGTAAAACCTTTATTACCTAGATTTATGAGTGTAAATTTCTTACATAGATTATCTGTCAGTAGTAGACCTATGGAATTCCCAGCATCAGTTCCAGCTTATAGAACAACAAATTACCATTTTGACACTAGTCCCATTAATCAAGCACTAAGTGAGAGATTTGGGAATGAAGATATTAACTTGGTCTTCCAAAATGCAATCAGCTGTGGTATTAGCATAATGAGTGTAGTAGAGCAATTAACAGGTAGGAGCCCAAAACAGTTAGTTTTAATACCCCAACTAGAGGAAATAGACATTATGCCACCACCAGTGTTTCAAGGAAAATTCAATTATAAACTAGTAGATAAGATAACTTCTGATCAACATATCTTCAGTCCGGACAAAATAGATATGTTAACATTAGGGAAAATGCTCATGCCCACTATAAAGGGTCAGAAAACAGATCAGTTCTTAAATAAGAGAGAGAATTATTTCCATGGAAATAATCTTATTGAGTCTTTATCAGCAGCATTAGCATGCCATTGGTGTGGGATATTAACAGAACAATGCATAGAAAATAATATTTTCAAGAAAGACTGGGGTGACGGGTTTATATCAGATCATGCTTTTATGGACTTCAAAATATTCTTATGTGTCTTTAAAACTAAACTTTTATGTAGTTGGGGATCCCAAGGGAAAAACATTAAAGATGAAGATATAATAGATGAATCAATAGATAAATTGTTAAGGATTGATAATACCTTTTGGAGAATGTTCAGCAAGGTTATGTTTGAACCAAAAGTTAAGAAGAGGATAATGTTATATGATGTAAAATTCCTATCACTAGTAGGTTACATAGGGTTTAAGAACTGGTTTATAGAGCAGTTGAGGTCAGCTGAGTTGCATGAAATACCTTGGATTGTCAATGCAGAAGGTGACTTGGTTGAGATCAAGTCAATTAATATCTATTTGCAGCTGATAGAACAAAGCTTATTTTTGAGAATAACTGTTCTGAACTATACAGATATGGCACATGCTCTCACACGATTAATCAGAAAGAAGTTGATGTGTGATAATGCACTGTTAACCCCAATTTCATCTCCAATTGTTAACTTAACTCAAGTTATTGATCCAACAACACAGTTAGATTACTTCCCCAAGATAACATTCGAAAGGCTAAAAAATTATGACACAAGTTCAAATTATGCTAAAGGGAAGCTAACAAGAAATTACATGATACTGTTGCCATGGCAGCATGTTAATAGATATAACTTTGTCTTTAGTTCTACTGGATGTAAAGTTAGTCTGAAAACATGTATTGGAAAACTTATGAAAGACTTAAATCCTAAAGTTTTGTACTTTATTGGAGAAGGAGCAGGAAATTGGATGGCTAGAACAGCATGTGAATATCCTGATATCAAGTTTGTATATAGAAGTCTGAAAGATGACCTTGATCATCATTACCCTTTAGAATACCAGAGAGTGATAGGTGAATTAAGCAGAATCATAGATAGTGGTGAAGGGCTTTCAATGGAAACAACAGACGCAACTCAAAAAACTCATTGGGATTTGATACACAGAGTAAGCAAAGATGCTTTATTAATAACTTTATGTGATGCAGAATTTAAGGACAGAGATGATTTTTTTAAGATGGTAATTCTATGGAGAAAACATGTATTATCATGCAGAATTTGCACTACTTATGGGACAGACCTCTATTTATTTGCAAAGTATCACGCTAAAGACTGCAATGTAAAATTACCCTTTTTTGTGAGATCAGTTGCTACTTTTATTATGCAGGGTAGTAAGCTGTCAGGCTCAGAATGTTACATACTCTTAACACTAGGCCATCACAACAGTTTACCTTGCCATGGAGAAATACAAAATTCTAAGATGAAAATAGCAGTGTGTAATGATTTTTATGCTGCAAAGAAACTCGACAATAAATCGATTGAAGCTAATTGTAAATCACTTCTGTCAGGGCTAAGGATACCTATAAATAAGAAGGAACTAGATAGACAAAGAAGGTTATTAACACTACAAAGCAACCATTCTTCTGTAGCAACAGTTGGTGGCAGCAAGATCATAGAGTCTAAATGGCTAACAAACAAAGCAAGTACAATAATTGATTGGTTAGAGCATATTTTAAATTCTCCAAAAGGCGAATTAAATTATGATTTTTTTGAAGCATTAGAGAACACTTACCCTAATATGATTAAGCTAATAGATAACCTGGGGAATGCAGAGATTAAAAAATTGATCAAAGTAACTGGATACATGCTTGTAAGTAAGAAATGAGAAATGATGAAGATGATAAAATAGATGACAAATTCATACCATTCTAAAGTAATTGTTTGATTATGCAATTATATGGTAGTTAATTAAAAATTAAAATTAAAAATCAAAAGTTAAAGTTTAAAACCTATCGTTAAGTTTATTAAAAATAAGAAACTATAATTGAATGTATACGGTTTTTTTGCC------
>HMPV_Yokohama_P_9510_2018
GGGGGAAAAAAACGCGTATAAATTAAGTTACAAAAAAACATGGGACAAGTGAAAATGTCTCTTCAGGGGATTCACCTGAGTGATCTATCATACAAGCATGCTATATTAAAAGAGTCTCAGTACACAATAAAGAGAGATGTAGGCACAACAACAGCAGTGACACCCTCATCATTGCAACAAGAAATAACACTGTTGTGTGGAGAAATTCTATATGCTAAGCATACTGATTACAAATATGCTGCAGAAATAGGAATACAATATATCAGCACAGCTCTAGGGTCAGAGAGAGTACAGCAGATTCTAAGAAACTCAGGCAGTGAAGTTCAAGTGGTTTTAACCAGAACATACTCTTTGGGGAAAGTTAAAAACAATAAAGGAGAAGATTTACAGATGCTAGACATACATGGAGTGGAAAAAAGCTGGGTGGAAGAGATAGACAAAGAAGCAAGAAAAACAATGGCAACTTTACTTAAAGAATCATCAGGCAATATCCCACAAAATCAGAGGCCTTCAGCACCAGACACACCTATAATCTTATTATGTGTAGGTGCCTTAATATTTACCAAACTAGCCTCAACTATAGAAGTGGGATTAGAGACCACAGTCAGAAGAGCTAACCGTGTGCTAAGTGATGCACTCAAAAGATACCCTAGAATGGACATACCAAAAATCGCTAGATCCTTCTATGACTTATTTGAACAAAAAGTGTATTACAGAAGTTTGTTCATTGAGTATGGCAAAGCATTAGGCTCATCCTCTACAGGCAGCAAAGCAGAAAGTTTATTCGTTAATATATTCATGCAAGCTTATGGTGCTGGTCAAACAATGCTGAGGTGGGGGGTCATCGCCAGATCATCTAACAATATAATGTTGGGACATGTATCTGTACAGGCTGAGTTAAAACAGGTCACAGAAGTCTATGATCTAGTGCGAGAAATGGGCCCAGAATCTGGGCTCCTACATTTAAGGCAAAGCCCAAAAGCTGGACTGTTATCCTTAGCCAATTGTCCCAACTTTGCAAGTGTTGTTCTCGGCAATGCCTCAGGCTTAGGCATAATAGGTATGTATCGAGGGAGAGTGCCAAACACAGAACTATTTTCAGCAGCAGAAAGCTATGCCAAGAGTTTGAAAGAAAGTAATAAAATCAACTTTTCTTCATTAGGACTCACAGATGAAGAAAAAGAGGCTGCAGAACACTTTCTAAATGTGAGTGACGACAGTCAAAATGATTATGAGTAATTAAAAAAGTGGGACAAGTCAAAATGTCGTTCCCTGAAGGAAAAGATATTCTTTTCATGGGTAATGAAGCAGCAAAATTGGCAGAAGCTTTCCAGAAATCATTAAGAAAACCTAGTCATAAAAGATCTCAATCTATTATAGGAGAAAAAGTGAGCACTGTATCTGAAACATTGGAATTACCTACTATCAGTAGACCTACCAAACCAACCATATTGTCAGAGCCGAAGTTAGCATGGACAGACAAAGGTGGGGCAATCAGAACTGAAGTAAAGCAAACAATCAAAATTATGGATCCTATTGAAGAAGAAGAATCTACTGAGAAAAAGGTGCTACCCTCTAGTGACGGGAAAACTCCTGCAGAAAAGAAGTTGAAACCATCAACCAACACTAAAAAGAAAGTTTCATTTACACCGAATGAACCAGGAAAATACACAAAGTTGGAGAAAGATGCTCTAGACTTGCTTTCAGACAATGAAGAGGAAGATGCAGAATCTTCAATCTTAACCTTCGAAGAAAGAGATACCTCATCATTAAGCATTGAGGCCAGACTAGAATCGATTGAGGAGAAATTAAGCATGATACTAGGGCTATTAAGAACACTCAACATTGCCACAGCAGGACCCACAGCAGCAAGAGATGGGATCAGAGATGCAATGATTGGCATAAGGGAAGAACTAATAGCAGACATAATAAAAGAAGCCAAGGGAAAAGCAGCAGAAATGATGGAAGAGGAAATGAACCAACGGACAAAAATAGGAAATGGTAGTGTTAAATTAACTGAAAAGGCAAAAGAGCTCAACAAAATTGTTGAAGATGAAAGCACAAGTGGAGAATCTGAAGAAGAAGAAGAACCAAAAGACCTACAGGACAATAATCAGGAAGATGACATTTACCAGTTAATTATGTAGTTTAATAAAAATAAACAATGGGACAAGTAAAAATGGAGTCCTATCTGGTAGACACCTATCAGGGCATCCCTTACACAGCAGCTGTTCAAGTTGATCTAGTAGAAAAAGACCTGTTACCTGCAAGCCTAACAATATGGTTTCCTTTGTTTCAGGCCAATACACCACCAGCAGTTCTGCTTGATCAGCTAAAGACTCTGACAATAACTACTCTGTATGCTGCATCACAAAGTGGTCCAATACTAAAGGTGAATGCATCAGCCCAAGGTGCAGCAATGTCTGTACTTCCCAAAAGGTTTGAAGTCAATGCGACTGTAGCACTTGACGAATATAGTAAATTAGAATTTGACAAACTCACAGTTTGTGAGGTAAAAACAGTTTACTTAACAACTATGAAACCATATGGGATGGTATCAAAATTTGTGAGCTCAGCCAAATCAGTTGGCAAAAAAACACATGATCTAATTGCATTATGTGATTTTATGGATCTAGAAAAGAACACACCAGTTACAATACCAGCATTTATCAAATCGGTTTCTATCAAAGAGAGTGAATCAGCCACTGTTGAAGCTGCAATAAGCAGTGAAGCAGACCAAGCTCTAACACAAGCCAAAATTGCACCTTATGCAGGGCTGATCATGATTATGACCATGAACAATCCCAAAGGCATATTCAAGAAGCTTGGAGCTGGGACACAAGTTATAGTGGAACTAGGAGCATATGTCCAGGCTGAAAGCATAAGTAAAATATGCAAGACTTGGAGCCATCAAGGGACAAGATATGTGCTGAAGTCCAGATAATAACCAAGCAACCTGACCAAGAACTATCAACTCTATTCTATAGACTAAAAAGTTGCTGTTTTAGTTATATAAAAATCAAGTTAGAGTAAGAATTAAATCAATCAAGAGTGGGACAAATAAAAATGTCTTGGAAAGTGGTGATTATTTTTTCATTGCTAATAACACCTCAACACGGTCTTAAAGAGAGCTACTTAGAAGAATCATGTAGCACTATAACTGAGGGTTATCTCAGTGTTCTGAGGACAGGTTGGTATACCAACGTTTTTACATTAGAGGTGGGTGATGTAGAAAACCTCACATGTGCTGATGGACCTAGCCTAATAAAAACAGAATTAGATCTGACCAAAAGTGCACTAAGAGAGCTCAAAACAGTTTCTGCTGACCAGTTGGCAAGAGAGGAACAAATTGAAAATCCCAGACAATCTAGATTTGTTCTAGGAGCAATAGCACTCGGTGTTGCAACAGCAGCTGCAGTTACGGCAGGTGTTGCAATTGCAAAAACCATCCGGCTTGAGAGTGAAGTTACAGCAATTAAGAATGCCCTTAAAAAGACCAATGAAGCAGTGTCTACATTGGGGAATGGGGTTCGAGTGTTAGCGACCGCAGTGAGAGAACTGAAAGATTTTGTGAGCAAGAATTTAACTCGTGCAATCAACAAAAACAAGTGCGACATTGATGACCTAAAAATGGCCGTTAGCTTCAGTCAATTCAACAGAAGGTTTCTAAATGTTGTGCGGCAATTTTCAGACAATGCTGGAATAACACCAGCAATATCTTTAGACTTAATGACAGATGCTGAACTAGCCAGAGCTGTTTCCAACATGCCGACATCTGCAGGACAAATAAAATTGATGTTGGAAAACCGTGCAATGGTGCGGAGGAAGGGGTTTGGAATCCTGATAGGGGTCTACGGGAGCTCCGTAATTTACATGGTGCAGCTGCCAATCTTTGGCGTTATAGATACGCCTTGCTGGATAGTGAAAGCAGCCCCTTCTTGCTCTGAAAAGAAGGGAAACTATGCTTGCCTCCTAAGAGAAGACCAGGGGTGGTATTGTCAGAATGCAGGGTCAACTGTCTACTACCCAAATGAGAAGGACTGTGAAACAAGGGGAGATCATGTCTTTTGCGACACAGCAGCAGGAATTAATGTTGCTGAGCAATCAAAGGAGTGCAACATCAACATATCCACTACAAATTACCCATGCAAAGTCAGCACAGGAAGGCATCCTATCAGCATGGTTGCACTGTCCCCTCTTGGGGCTCTGGTTGCTTGTTACAAAGGAGTAAGCTGTTCCATTGGCAGCAATAGAGTAGGGATCATCAAGCAGCTGAACAAAGGTTGCTCTTATATTACCAACCAAGATGCAGACACAGTGACAATAGACAACACTGTATATCAGCTAAGCAAAGTTGAGGGTGAACAGCATGTTATAAAAGGCAGACCAGTGTCAAGCAGCTTTGATCCAGTCAAATTTCCTGAAGATCAGTTCAATGTTGCACTGGACCAAGTTTTTGAGAACATTGAAAACAGCCAGGCCTTGGTAGATCAATCAAACAGAATCCTAAGCAGTGCAGAGAAAGGGAACACTGGCTTCATCATTGTGATAATTCTAATTGCTGTCCTTGGCTCCAGTATGATCCTAGTGAGCATCTTCATTATAATCAAGAAAACAAGGAAACCAACAGGAGCACCTCCAGAGCTGAGTGGTGTCACAAACAACGGCTTCATACCACACAGTTAGTTAATTAAAAATAAAACAAAATTTGGGACAAATCATAATGTCTCGCAAGGCTCCATGCAAATATGAAGTGCGGGGCAAATGCAATAGAGGAAGTGAGTGTAAGTTTAACCACAATTACTGGAGTTGGCCAGATAGATACTTATTAATAAGATCAAATTATCTATTAAATCAGCTTTTAAGGAACACTGATAGAGCTGATGGCCTATCAATAATATCAGGCGCAGGCAGAGAAGACAGAACGCAAGATTTTGTTCTAGGTTCCACCAATGTGGTTCAAGGTTATATTGATGATAACCAAAGCATAACAAAGGCTGCAGCCTGCTACAGTCTACACAACATAATCAAACAACTACAAGAAGTTGAAGTTAGGCAAGCTAGAGATAACAAACTATCTGACAGCAAGCATGTGGCACTCCACAACTTAATCTTATCTTACATGGAGATGAGCAAAACTCCTGCATCTTTAATCAACAATCTTAAAAGACTGCCGAGAGAAAAACTGAAAAAATTAGCAAAGCTGATAATTGACTTATCAGCAGGTGCTGACAATGACTCTTCATATGCCCTGCAAGACAGTGAAAGCACTAATCAAGTGCAGTGATCATGGTCCTGTTTTCATCACTATAGAGGTTGATGACATGATATGGACTCAAAAAGAATTAAAAGAAGCTTTATCCGATGGGATAGTGAAGTCTCATACCAACATTTACAATTGTTATTTAGAAAACATAGAAATTATATATGTCAAGGCTTACCTAAGTTAGTAAAAACACATCAGATTGGGATAAATGACAATGATAACATTAGATGTCATTAAAAATGATGGGTCTTCAAAAACATGTACTCACCTCAAAAAAATAATCAAAGACCACTCTGGTAAAGTGCTTATTGCACTTAAGTTAATATTAGCTTTACTAACATTTTTCACAGTAACAATCACTATAAATTATATAAAAGTAGAAAACAATCTGCAAATATGCCAGTCAAAAACTGAGCCAGACAAAGGAGACTCACCATCAAACACCACATCTGTCACAACCAAGACCACTCTAGACCATGATATAACACAGTATTTTAAAAGATTGATTCAAAGGTATACAGATTCTGTAATAAACAAGGACACATGCTGGAAAATAAGCAGAAATCAATGCACAAATATAACAACATATAAATTTTTATGTTTTAAACCTGAAGACTCAAAAATCAACAGTTGTGACAAACTAACAGATTTATGCAGAAACAAATCAAAACCAGCAGTTGAAGCATATCACACAGTAGAATGCCATTGTATATATACAATCGAATGGAAGTGCTATCATTATTCAATAGATAAGACTCAATCTTGAATGTTAAGACTAGATTAGGATCCGTCTAAGACTATTAGTTCAATAGTTTAGTTATTTAAAAATATTTTGAGAACAGGTAGGTTTCTATGACACCTTACAGCAATAGGTAATAATTAATAACTTAATTACACTTAAAACGTTATTTAAAACCATAACTAATTAATTTATAAAGTAAAAACAAAAATATGGGACAAGTAGTTATGGAGGTGAAGGTAGAGAACATTCGAGCAATAGACATGCTCAAAGCAAGAGTCAAAAATCGTGTGGCACGCAGCAAATGCTTTAGAAATGCTTCTTTAATCCTCATAGGAATAACTGCTATGAGTATAGCCCTCAATATCTATCTGATCATAAACTACACAATACAAAAAACTGCATCTGAATCAGAACACCATACTAGCTCTCCACCCACAGAATCCAACAAAGAAACTTCAACAATCCCTATAGATAACCCAGACATCAATCCAAGCTCACAGCTTCCAACTCAACAGTCCACAGAAAGCCCCACACTCAACTCCGCAGCCTCGATGAGCCCATCAGAAACAGAGCCAACATCAACATCAGACACAACAAATCGTCTGTCCTCTGTAGACAGATCCACAACACAACCAAGTGAAAGCAGAACAAAGACAAAATCGACAGCCCACAGAAGAAACATCCCAAGCACAGTCTCCAGAACACAACTCCCATCACGGGCAACAACGAAGGCGGCCCCCAGAGCCACCACCCTCAGAACAAAGACAAAGTCGACAGCCCACAGAAGAAACATCCCAAGTACAGTCTCCAGAACACAATTCCCATCACGGGCAACAACGAAGGCGGCCCCCAGAGCCACCACCCTCCGCACGAGCAGCGCAACAAGGAGACCAACTGCAACATCAGTCCAGCCCGACAGCAGCACCACAGCTCAAAACCACGAAGAAACAAGTTCAGTGAACCCACAGGCATCTGTAAGCACAATGCAAAAATAGCACACCAACATTGTAAAAACAAATTAGTTAATAAAAAAATATGAAACAGCTCTAAAGTAGAACATGTAGGTACTAACAATCAAGAAATCAAAAGACAACTCATAATCCACCTAAAACAGCTACAACATCATATCAACTGTGCTCAAATCACCCTGAGAGAAACTTTCACCCCTATACTGACAATATCACAATCATCTCAAGAAAATAATCTGGGCAAAACAGCACCAAAGAGACAAATAACAATGGATCCTCTTAATGAATCCACTGTTAATGTCTATCTCCCTGATTCGTACCTTAAAGGAGTAATATCTTTCAGTGAAACTAATGCAATTGGTTCATGTCTCTTAAAAAGACCTTACTTAAAAAATGACAACACTGCAAAAGTTGCCATAGAAAATCCTGTTATTGAGCATGTTAGACTCAAAAATGCAGTCAATTCTAAAATGAAAATATCAGATTACAAGGTAGTAGAACCAGTAAACATGCAACATGAAATAATGAAGAATGTACACAGTTGTGAACTCACACTATTGAAACAGTTTTTAACAAGGAGTAAAAACATTGGCACTCTCAAGTTAAATATGATATGTGATTGGCTGCAATTAAAGTCTACATCAGATGATACCTCAATCCTAGGTTTTATAGATGTAGAATTTATACCTAGTTGGGTAAGCAACTGGTTTAGTAATTGGTACAATCTCAACAAGTTAATTTTAGAATTCAGAAGAGAGGAAGTAATAAGAACTGGTTCAATCTTGTGTAGATCATTGGGCAAGTTAGTTTTTATTGTATCATCATATGGATGTATCGTCAAGAGCAACAAAAGCAAAAGAGTGAGCTTCTTCACATACAATCAACTGTTAACATGGAAAGATGTGATGCTAAGTCGATTCAATGCAAATTTTTGTATATGGGTGAGCAACAGTCTGAATGAAAATCAGGAAGGGCTAGGGTTGAGAAGTAATCTGCAAGGTATGTTAACTAATAAATTATATGAAACTGTAGATTATATGTTAAGTTTATGTTGCAATGAAGGTTTCTCACTTGTGAAAGAGTTCGAAGGTTTTATTATGAGTGAAATCCTTAGGATTACTGAACATGCTCAATTCAGTACTAGATTTAGAAATACTTTATTAAATGGATTAACAGATCAATTAACAAAATTAAAAAATAAAAACAGGCTCAGAGTTCATGGTACCGTATTAGAAAATAATGATTATCCAATGTATGAGGTTGTACTTAAATTATTAGGAGATACTCTGAGATGCATCAAATTATTAATCAATAAAAACTTAGAGAATGCTGCAGAATTATACTATATATTCAGAATTTTTGGTCACCCAATGGTAGATGAAAGAGATGCAATGGATGCTGTAAAACTAAACAATGAAATCACAAAAATCCTTAGGTTGGAGAGCTTGACTGAACTAAGAGGGGCATTCATATTAAGGATCATCAAAGGATTTGTGGATAACAATAAAAGGTGGCCCAAAATTAAAAACCTAAAAGTGCTTAGCAAAAGATGGACTATGTACTTCAAAGCAAAAAGTTACCCCAGTCAACTCGAATTAAGTGAACAAGACTTTCTGGAGCTTGCTGCAATACAATTTGAACAAGAGTTTTCTGTTCCTGAAAAAACCAATCTTGAGATGGTATTAAATGATAAAGCTATATCACCTCCTAAAAGATTAATATGGTCTGTGTATCCCAAGAATTACTTACCTGAGGCGATAAAAAACCGATATCTAGAAGAAGCTTTCAATGCAAGTGATAGCCTTAAAACAAGGAGAGTGCTAGAGTACTATTTGAAAGATAATAAATTTGATCAAAGAGAACTTAAGAGTTATGTAGTTAGACAAGAATATTTAAATGATAAAGAACACATTGTCTCATTAACTGGAAAAGAAAGAGAATTAAGTGTAGGTAGAATGTTTGCTATGCAACCAGGGAAACAGCGACAAATACAAATATTAGCAGAGAAATTGTTAGCTGATAACATTGTACCTTTCTTCCCAGAAACTTTAACAAAGTATGGTGATCTAGATCTTCAGAGAATAATGGAAATCAAATCGGAACTTTCTTCTATTAAAACCAGAAGAAATGATAGTTATAATAATTACATTGCAAGAGCATCCATAGTAACTGATTTAAGCAAGTTCAACCAAGCCTTTAGATATGAAACTACAGCAATCTGCGCAGATGTAGCAGACGAATTACATGGAACACAAAGCTTATTCTGTTGGTTACATCTTATCGTTCCTATGACTACAATGATATGTGCCTATAGACATGCACCACCAGAAACAAAAGGTGAATATGATATAGATAAGATAGAAGAGCAAAGTGGTTTATATAGATATCATATGGGTGGTATTGAAGGATGGTGTCAAAAACTCTGGACAATGGAAGCTATATCTTTATTGGATGTTGTATCTGTAAAAACACGGTGTCAAATGACATCTTTATTAAACGGTGACAACCAATCAATAGATGTAAGTAAACCAGTCAAGTTATCTGAAGATTTAGATGAAGTGAAGGCAGATTACCGCTTGGCAGTAAAAATGCTAAAAGAAATAAGAGATGCATACAGAAATATAGGCCATAAACTTAAAGAAGGGGAAACATATATATCAAGGGATCTTCAGTTTATAAGCAAGGTGATTCAATCTGAAGGGGTAATGCATCCTACCCCTATAAAAAAGATCCTAAGAGTAGGACCGTGGATAAATACAATATTAGATGACATTAAAACTAGTGCTGAGTCAATAGGGAGTCTATGTCAAGAATTAGAATTTAGGGGAGAAAGCATAATAGTTAGTCTGATATTAAGAAATTTCTGGCTGTATAACTTATACATGCATGAATCAAAGCAACATCCTCTGGCAGGGAAGCAGTTATTTAAACAACTAAATAAAACATTAACATCAGTGCAGAGATTTTTTGAAATCAAAAAGGAAAATGAAGTAGTAGATCTATGGATGAACATACCAATGCAATTTGGTGGAGGAGATCCAGTAGTCTTCTATAGATCTTTCTATAGAAGGACTCCTGATTTTTTAACTGAGGCAATCAGCCATGTGGATATTCTGTTAAAAATATCAACTAACATAAAAAATGAAACAAAAATAAGTTTTTTCAAAGCCTTACTATCAATAGAGAAAAATGAGCGTGCTACACTGACAACACTAATGAGAGATCCTCAGGCTGTTGGATCAGAACGACAAGCAAAAGTAACAAGTGATATCAATAGAACAGCAGTCACCAGTATCTTAAGTCTTTCCCCAAATCAACTTTTCAGTGATAGTGCTATACATTACAGCAGAAATGAAGAAGAAGTAGGAATCATTGCAGAAGACATAACACCCGTTTATCCTCATGGGCTAAGAGTTTTATATGAATCATTACCTTTTCATAAAGCTGAAAAAGTTGTAAACATGATATCAGGGACAAAATCTATAACTAACTTATTACAGAGAACATCTGCTATTAATGGTGAAGATATTGACAGGGCTGTATCTATGATGTTGGAGAATCTAGGATTATTATCTAGAATATTGTCAATAGTTGTTGATAGTATAGAAATTCCAACCAAATCTAATGGTAGGCTGATATGTTGTCAAATTTCTAGGACTTTAAGAGAGACATCATGGAATAATATGGAAATAGTTGGAGTAACATCTCCTAGCATCACTACATGCATGGATGTCATATATGCAACTAGTTCTCATTTGAAGGGGATAATTATTGAGAAGTTCAGCACTGACAGAACTACAAGAGGTCAAAGAGGTCCAAAAAGCCCTTGGGTAGGGTCGAGTACTCAAGAGAAAAAATTAGTACCTGTTTATAACAGACAAATTCTCTCAAAACAACAAAGAGAACAGCTAGAAGCAATTGGAAAAATGAGATGGGTGTATAAAGGAACACCAGGCTTGCGGCGATTACTCAACAAGATCTGTCTTGGGAGTTTAGGCATTAGTTACAAGTGTGTAAAACCTTTATTACCTAGATTTATGAGTGTAAATTTCTTACATAGATTATCTGTCAGTAGTAGACCTATGGAATTCCCAGCATCAGTTCCAGCTTATAGAACAACAAATTACCATTTTGACACTAGTCCCATTAATCAAGCACTAAGTGAGAGATTTGGGAATGAAGATATTAACTTGGTCTTCCAAAATGCAATCAGCTGTGGTATTAGCATAATGAGTGTAGTAGAGCAATTAACAGGTAGGAGCCCAAAACAGTTAGTTTTAATACCCCAACTAGAGGAAATAGACATTATGCCACCACCAGTGTTTCAAGGAAAATTCAATTATAAACTAGTAGATAAGATAACTTCTGATCAACATATCTTCAGTCCGGACAAAATAGATATGTTAACATTAGGGAAAATGCTCATGCCCACTATAAAGGGTCAGAAAACAGATCAGTTCTTAAATAAGAGAGAGAATTATTTCCATGGAAATAATCTTATTGAGTCTTTATCAGCAGCATTAGCATGCCATTGGTGTGGGATATTAACAGAACAATGCATAGAAAATAATATTTTCAAGAAAGACTGGGGTGACGGGCTTATATCAGATCATGCTTTTATGGACTTCAAAATATTCTTATGTGTCTTTAAAACTAAACTTTTATGTAGTTGGGGATCCCAAGGGAAAAACATTAAAGATGAAGATATAATAGATGAATCAATAGATAAATTGTTAAGGATTGATAATACTTTTTGGAGAATGTTCAGCAAGGTTATGTTTGAACCAAAAGTTAAGAAGAGGATAATGTTATATGATGTAAAATTCCTATCACTAGTAGGTTACATAGGGTTTAAGAACTGGTTTATAGAGCAGTTGAGGTCAGCTGAGTTGCATGAAATACCTTGGATTGTCAATGCAGAAGGTGACTTGGTTGAGATCAAGTCAATTAAGATCTATTTGCAGCTGATAGAACAAAGCTTATTTTTGAGAATAACTGTTCTGAACTATACAGATATGGCACATGCTCTCACACGATTAATCAGAAAGAAGTTGATGTGTGATAATGCACTGTTAACCCCAATTTCATCTCCAATTGTTAACTTAACTCAAGTTATTGATCCAACAACACAGTTAGATTACTTCCCCAAGATAACATTCGAAAGGCTAAAAAATTATGACACAAGTTCAAATTATGCTAAAGGGAAGCTAACAAGAAATTACATGATACTGTTGCCATGGCAGCATGTTAATAGATATAACTTTGTCTTTAGTTCTACTGGATGTAAAGTTAGTCTGAAAACATGTATTGGAAAACTTATGAAAGACTTAAATCCTAAAGTTTTGTACTTTATTGGAGAAGGAGCAGGAAATTGGATGGCCAGAACAGCATGTGAATATCCTGATATCAAGTTTGTATATAGAAGTCTGAAAGATGACCTTGATCATCATTACCCTTTAGAATACCAGAGAGTGATAGGTGAATTAAGCAGAATCATAGATAGTGGTGAAGGGCTTTCAATGGAAACAACAGACGCAACTCAAAAAACTCATTGGGATTTGATACACAGAGTAAGCAAAGATGCTTTATTAATAACTTTATGTGATGCAGAATTTAAGGACAGAGATGACTTTTTTAAGATGGTAATTCTATGGAGAAAACATGTATTATCATGCAGAATCTGCACTACTTATGGGACAGACCTCTATTTATTCGCAAAGTATCACGCTAAAGACTGCAATGTAAAATTACCCTTTTTTGTGAGATCAGTTGCTACTTTTATTATGCAGGGTAGTAAGCTGTCAGGCTCAGAATGTTACATACTCTTAACACTAGGCCATCACAACAGTTTACCTTGCCATGGAGAAATACAAAATTCTAAGATGAAAATAGCAGTGTGTAATGATTTTTATGCTGCAAAGAAACTCGACAATAAATCGATTGAAGCTAATTGTAAATCACTTCTGTCAGGGCTAAGGATACCTATAAATAAGAAGGAACTAGATAGACAGAGAAGGTTATTAACATTACAAAGCAACCATTCTTCTGTAGCAACAGTTGGTGGCAGCAAGATCATAGAGTCTAAATGGCTAACAAACAAAGCAAGTACAATAATTGATTGGTTAGAGCATATTTTAAATTCTCCAAAAGGCGAATTAAATTATGATTTTTTTGAAGCATTAGAGAACACTTACCCTAATATGATTAAGCTAATAGATAACCTGGGGAATGCAGAGATTAAAAAATTGATCAAAGTAACTGGATACATGCTTGTAAGTAAGAAATGAGAAATGATGAAGATGATAAAATAGATGACAAATTCATACCATTCTAAAGTAATTGTTTGATTATGCAATTATATGGTAGTTAATTAAAAATTAAAATTAAAAATCAAAAGTTAAAGTTTAAAACCTATCATTAAGTTTATTAAAAATAAGAAACTATAATTGAATGTATACGGTTTTTTTGCCGTATA
>HMPV_Yokohama_P_9507_2018
GAAAAAAACGCGTATAAATTAAGTTACAAAAAAAACATGGGACAAGTGAAAATGTCTCTTCAGGGGATTCACCTGAGTGATCTATCATACAAGCATGCTATATTAAAAGAGTCTCAGTACACAATAAAGAGAGATGTAGGCACAACAACAGCAGTGACACCCTCATCATTGCAACAAGAAATAACACTGTTGTGTGGAGAAATTCTATATGCTAAGCATACTGATTACAAATATGCTGCAGAAATAGGAATACAATATATCAGCACAGCTCTAGGGTCAGAGAGAGTACAGCAGATCCTAAGAAACTCAGGCAGTGAAGTTCAAGCGGTTTTAACCAGAACATACTCTTTGGGGAAAGTTAAAAACAATAAAGGAGAAGATTTACAGATGCTAGACATACATGGAGTAGAAAAAAGCTGGGTGGAAGAGATAGACAAAGAAGCAAGAAAAACAATGGCAACTTTACTTAAAGAATCATCAGGCAATATCCCACAAAATCAGAGGCCTTCAGCACCAGACACACCTATAATCTTATTATGTGTAGGTGCCTTAATATTTACCAAACTAGCATCAACTATAGAAGTGGGATTAGAGACCACAGTCAGAAGAGCTAACCGTGTGCTAAGTGATGCACTCAAAAGATACCCTAGAATGGACATACCAAAAATCGCTAGATCCTTCTATGACTTATTTGAACAAAAGGTGTATTACAGAAGTTTGTTCATTGAGTATGGCAAAGCATTAGGCTCATCCTCTACAGGCAGCAAAGCAGAAAGTTTATTCGTTAATATATTCATGCAAGCTTATGGTGCTGGTCAAACAATGCTGAGGTGGGGGGTCATCGCCAGATCATCTAACAATATAATGTTAGGACATGTATCTGTACAGGCTGAGTTAAAACAGGTCACAGAAGTCTATGATCTAGTGCGAGAAATGGGCCCAGAATCTGGGCTCCTACATTTAAGGCAAAGCCCAAAAGCTGGACTGTTATCCTTAGCCAATTGTCCCAACTTTGCAAGTGTTGTTCTCGGCAATGCCTCAGGCTTAGGCATAATAGGTATGTATCGAGGGAGAGTGCCAAACACAGAACTATTTTCAGCAGCAGAAAGCTATGCCAAGAGTTTGAAAGAAAGTAATAAAATCAACTTTTCTTCATTAGGACTCACAGATGAAGAAAAAGAGGCTGCAGAACACTTTCTAAATGTGAGTGACGACAGTCAAAATGATTATGAGTAATTAAAAAAGTGGGACAAGTCAAAATGTCGTTCCCTGAAGGAAAAGATATTCTTTTCATGGGTAATGAAGCAGCAAAATTGGCAGAAGCTTTCCAGAAATCATTAAGAAAACCTAGTCATAAAAGATCTCAATCTATTATAGGAGAAAAAGTGAGCACTGTATCTGAAACATTGGAATTACCTACTATCAGTAGACCTACCAAACCAACCATATTGTCAGAGCCGAAATTAGCATGGACAGACAAAGGTGGGGCAATCAGGACTGAAGTAAAGCAAACAATCAAAATTATGGATCCTATTGAAGAAGAAGAATCTACTGAGAAAAAGGTGCTACCCTCTAGTGACGGGAAAACTCCTGCAGAAAAGAAGCCGAAACCATCAACCAACACTAAAAAGAAAGTTTCATTTACACCGAATGAACCAGGAAAATACACAAAGTTGGAGAAAGATGCTCTAGACTTGCTTTCAGACAATGAAGAGGAAGATGCAGAATCTTCAATCTTAACCTTCGAAGAAAGAGATACTTCATCATTAAGCATTGAGGCCAGACTAGAATCGATTGAGGAGAAATTAAGCATGATATTAGGGCTATTAAGAACACTCAACATTGCCACAGCAGGACCCACAGCAGCAAGAGATGGGATCAGAGATGCAATGATTGGCATAAGGGAAGAACTAATAGCAGACATAATAAAAGAAGCCAAGGGAAAAGCAGCAGAAATGATGGAAGAGGAAATGAACCAACGGACAAAAATAGGAAATGGTAGTGTTAAATTAACTGAAAAGGCAAAGGAGCTCAACAAAATTGTTGAAGATGAAAGCACAAGTGGAGAATCTGAAGAAGAAGAAGAACCAAAAGACCTACAGGATAATAATCAGGAAGATGACATTTACCAGTTAATTATGTAGTTTAATAAAAATAAACAATGGGACAAGTAAAAATGGAGTCCTATCTGGTAGACACCTATCAGGGCATCCCTTACACAGCAGCTGTTCAAGTTGATCTAGTAGAAAAAGACCTGTTACCTGCAAGCCTAACAATATGGTTTCCTTTGTTTCAGGCCAATACACCACCAGCAGTTCTGCTTGATCAGCTAAAGACTCTGACAATAACTACTCTGTATGCTGCATCACAAAGTGGTCCAATACTAAAGGTGAATGCATCAGCCCAAGGTGCAGCAATGTCTGTACTTCCCAAAAGGTTTGAAGTCAATGCGACTGTAGCACTTGACGAATATAGTAAATTAGAATTTGACAAACTCACAGTCTGTGAGGTAAAAACAGTTTACTTAACAACTATGAAACCATATGGGATGGTATCAAAATTTGTGAGCTCAGCCAAATCAGTTGGCAAAAAAACACATGATCTAATTGCATTATGTGATTTTATGGATCTAGAAAAGAACACACCAGTTACAATACCAGCATTTATCAAATCAGTTTCTATCAAAGAGAGTGAATCAGCCACTGTTGAAGCTGCAATAAGCAGTGAAGCAGACCAAGCTCTAACACAAGCCAAAATTGCACCTTATGCGGGGCTGATCATGATTATGACCATGAACAATCCCAAAGGCATATTCAAGAAGCTTGGAGCTGGGACACAAGTTATAGTGGAACTAGGAGCATATGTCCAGGCTGAAAGCATAAGTAAAATATGCAAGACTTGGAGCCATCAAGGGACAAGATATGTGCTGAAGTCCAGATAACAACCAAGCAACCTGACCAAGAACTATCAACTCTATTCTATAGACTAAAAAGTTGCTGTTTTAGTTATATAAAAATCAAATTAGAGTAAGAATTAAATCAATCAAGAGTGGGACAAATAAAAATGTCTTGGAAAGTGGTGATTATTTTTTCATTGCTAATAACACCTCAACACGGTCTTAAAGAGAGCTACTTAGAAGAATCATGTAGCACTATAACTGAGGGTTATCTCAGTGTTCTGAGGACAGGTTGGTATACCAACGTTTTTACATTAGAGGTGGGTGATGTAGAAAACCTCACATGTGCTGATGGACCTAGCCTAATAAAAACAGAATTAGATCTGACCAAAAGTGCACTAAGAGAGCTCAAAACAGTTTCTGCTGACCAATTGGCAAGAGAGGAACAAATTGAAAATCCCAGACAATCTAGATTTGTTCTAGGAGCAATAGCACTCGGTGTTGCAACAGCAGCTGCAGTTACGGCAGGTGTTGCAATTGCAAAAACCATCCGGCTTGAGAGTGAAGTCACAGCAATTAAGAATGCCCTCAAAAAGACCAATGAAGCAGTATCTACATTGGGGAATGGGGTTCGAGTGTTAGCGACCGCAGTGAGAGAACTGAAAGATTTTGTGAGCAAGAATTTAACTCGTGCAATCAACAAAAACAAGTGCGACATTGATGACCTAAAAATGGCCGTTAGTTTCAGTCAGTTCAACAGAAGGTTTCTAAATGTTGTGCGGCAATTTTCAGACAATGCTGGAATAACACCAGCAATATCTTTAGACTTAATGACAGATGCTGAACTAGCCAGAGCTGTTTCCAACATGCCGACATCTGCAGGACAAATAAAATTGATGTTGGAAAACCGCGCAATGGTGCGGAGGAAGGGGTTTGGAATCCTGATAGGGGTCTACGGGAGCTCCGTAATTTACATGGTGCAGCTGCCAATCTTTGGCGTTATAGATACGCCTTGCTGGATAGTGAAAGCAGCCCCTTCTTGCTCTGAAAAAAAGGGAAACTATGCTTGCCTCCTAAGAGAAGACCAGGGATGGTATTGTCAGAATGCAGGGTCAACTGTCTACTACCCAAATGAGAAGGACTGTGAAACAAGGGGAGATCATGTCTTTTGCGACACAGCAGCAGGAATTAATGTTGCTGAGCAATCAAAGGAGTGCAACATCAACATATCCACTACAAATTACCCATGTAAAGTCAGCACAGGAAGGCATCCTATCAGTATGGTTGCACTGTCCCCTCTTGGGGCTCTGGTTGCTTGTTACAAAGGAGTAAGCTGTTCCATTGGCAGCAATAGAGTAGGGATCATCAAGCAGCTGAACAAAGGTTGCTCTTATATTACCAACCAGGATGCAGACACAGTGACAATAGACAACACTGTATATCAGCTAAGCAAAGTTGAGGGTGAACAGCATGTTATAAAAGGCAGACCAGTGTCAAGCAGCTTCGATCCAGTCAAATTTCCTGAAGATCAGTTCAATGTTGCACTAGACCAAGTTTTTGAGAACATTGAAAACAGCCAGGCCTTGGTAGATCAATCAAACAGAATCCTAAGCAGTGCAGAGAAAGGGAACACTGGCTTCATCATTGTGATAATTCTAATTGCTGTCCTTGGCTCCAGTATGATCCTAGTGAGCATCTTCATTATAATCAAGAAAACAAGGAAACCAACAGGAGCACCTCCAGAGCTGAGTGGTGTCACAAACAACGGCTTCATACCACACAGTTAGTTAATTAAAAATAAAACAAAATTTGGGACAAATCATAATGTCTCGCAAGGCTCCATGCAAATATGAAGTGCGGGGCAAATGCAATAGAGGAAGTGAGTGTAAGTTTAACCACAATTACTGGAGTTGGCCAGATAGATACTTATTAATAAGATCAAATTATCTATTAAATCAGCTTTTAAGGAACACTGATAGAGCTGATGGCCTATCAATAATATCAGGCGCAGGCAGAGAAGACAGAACGCAAGATTTTGTTCTAGGTTCCACCAATGTGGTTCAAGGTTATATTGATGATAACCAAAGCATAACAAAGGCTGCAGCCTGCTACAGTCTACACAACATAATCAAACAACTACAAGAAGTTGAAGTTAGGCAGGCTAGAGATAACAAACTATCTGACAGCAAGCATGTGGCACTCCACAACTTAATCTTATCTTACATGGAGATGAGCAAAACTCCTGCGTCTTTAATCAACAATCTTAAAAGACTGCCGAGAGAAAAACTGAAAAAATTAGCAAAGCTGATAATTGACTTATCAGCAGGTGCTGACAATGACTCTTCATATGCCCTGCAAGACAGTGAAAGCACTAATCAAGTGCAGTGAGCATGGTCCTGTTTTCATCACTATAGAGGTTGATGACATGATATGGACTCAAAAAGAATTAAAAGAAGCTTTATCCGATGGGATAGTGAAGTCTCATACCAACATTTACAATTGTTATTTAGAAAACATAGAAATTATATATGTCAAGGCTTACCTAAGTTAGTAAAAACACATCAGATTGGGATAAATGACAATGATAACATTAGATGTCATTAAAAATGATGGGTCTTCAAAAACATGTACTCACCTCAAAAAAATAATCAAAGACCACTCTGGTAAAGTGCTTATTGCACTCAAGTTAATATTAGCTTTACTAACATTTTTCACAGTAACAATCACTATAAATTATATAAAAGTAGAAAACAATCTGCAAATATGCCAGTCAAAAACTGAGCCAGACAAAGAAGACTCACCATCAAACACCACATCTGTCACAACCAAGACCACTCTAGACCATGATATAACACAGTATTTTAAAAGATTGATTCAAAGGTATACAGATTCTGTAATAAACAAGGACACATGCTGGAAAATAAGCAGAAATCAATGCACAAATATAACAACATATAAATTTTTATGTTTTAAACCTGAAGACTCAAAAATCAACAGTTGTGACAGACTGACAGATTTATGCAGAAACAAATCAAAACCAGCAGTTGAAGCATATCACACAGTAGAATGCCATTGTATATACACAATCGAATGGAAGTGCTATCATTATTCAATAGATAAGACTCAATCCTGAATGCCAAGACTAGACTAGGATCCGTCCAAGACCATTAGTTCAATAGTCCAGTTATCCAAAAATATTTTGAAAAACAGGTAGGCTTCTATGACACCTTACAGCAGTAGGTAATAATTAATAACTTAATTACACTTAAAACATTATTTAAAACCATAACTAATTAATTTATAAAGTAAAAACAAAAATATGGGACAAGTAGTTATGGAGGTGAAGGTAGAGAACATTCGAGCAATAGACATGCTCAAAGCAAGAGTTAAAAATCGTGTGGCACGCAGCAAATGCTTTAGGAATGCTTCTTTAATCCTCATAGGAATAACTGCTATGAGTATAGCCCTCAATATCTATCTGATCATAAACTACACAATACAAAAAACTGCATCTGAATCAGAACACCATACTAGCTCTCCACCCACAGAATCCAACAAAGAAACTTCAACAATCCCTATAGACAACCCAGACATCAATCCAAGCTCACAGCTTCCAACTCAACAGTCCACAGAAAGCCCCACACTCAACTCCGCAGCCTCGGTGAGCCCATCAGAAACAGAGCCAACATCAACATCAGACACAACAAATCGTCTGCCCTCTGTAGACAGATCCACAACACAACCAAGTGAAAGCAGAGCAAAGACAAAATCGACAGCCCACAGAAGAAACATCCCAAGTACAGTCTCCAGAACACAATTCCCATCACGGGCAACAACGAAGGTGGCCCCCAGAGCCACCACCCTCAGAACAAAAACAAAATCGACAGCCCACAGAAGAAACATCCCAAGTACAGTCTCCAGAACACAATTCCCATCACGGGAAACAACGAAGGCGGCCCCCAGAGCCACCACCCTCCGCACGAGCAGCGCAACAAGGAGACCAACTGCAACATCAGTCCAGTCCGACAGCAGCGCCACAGCTCAAAACCATGAAGAAACAGGTTCAGTGAACCCACAGGCATCTGCAAGCACAATGCAAAAATAGCACACCAACATTGTAAAAACAAATTAGTTAACAAAAAAATATGAAACAGCTCTAAAGTAAAACATGTAGGTACTAACAATCAAGAAATCAAAAGACAACTCATAATCCACCTAAAACAGCAACAACATCATATCAACTTTGCTCAAATCACCCTGAGAGGAACTTTCACCCCTATACTGACAATATCACAATCATCTCAAGAAAATAATCTGGGCAAAACAGCACCAAAGAGACAAATAACAATGGATCCTCTTAATGAATCCACTGTTAATGTCTATCTCCCTGATTCGTACCTTAAAGGAGTAATATCTTTCAGTGAAACTAATGCAATTGGTTCATGTCTCTTAAAAAGACCTTACTTAAAAAATGACAACACTGCAAAAGTTGCCATAGAGAATCCTGTTATTGAGCATGTTAGACTCAAAAATGCAGTCAATTCTAAAATGAAAATATCAGATTACAAGGTAGTAGAACCAGTAAACATGCAACATGAAATAATGAAGAATGTACACAGTTGTGAACTCACACTATTGAAACAGTTTTTAACAAGGAGTAAAAACATTAGCACTCTCAAGTTAAATATGATATGTGATTGGCTGCAATTAAAGTCTACATCAGATGATACCTCAATCCTAGGTTTTATAGATGTAGAATTTATACCTAGTTGGGTAAGCAACTGGTTTAGTAATTGGTACAATCTCAACAAGTTAATTTTAGAATTCAGAAGAGAGGAAGTAATAAGAACTGGTTCAATCTTGTGTAGATCATTGGGCAAGTTAGTTTTTATTGTATCATCATATGGATGTATCGTCAAGAGCAACAAAAGCAAAAGAGTGAGCTTCTTCACATACAATCAACTGTTAACATGGAAAGATGTGATGCTAAGTCGATTCAATGCAAATTTCTGTATATGGGTGAGCAACAGTCTGAATGAAAATCAGGAAGGGCTAGGGTTGAGAAGTAATCTGCAAGGTATGTTAACTAATAAATTATATGAAACTGTAGATTATATGTTAAGTTTATGTTGCAATGAAGGTTTCTCACTTGTGAAAGAGTTCGAAGGTTTTATTATGAGTGAAATCCTTAGGATTACTGAACATGCTCAATTCAGTACTAGATTTAGAAATACTTTATTAAATGGATTAACAGATCAATTAACAAAATTAAAAAATAAAAACAGGCTCAGAGTTCATGGTACCGTATTAGAAAATAATGATTATCCAATGTATGAGGTTGTACTTAAATTATTAGGAGATACTCTGAGATGTATCAAATTATTAATCAATAAAAACTTAGAGAATGCTGCAGAATTATACTATATATTCAGAATTTTTGGTCACCCAATGGTAGATGAAAGAGATGCAATGGATGCTGTAAAACTAAACAATGAAATCACAAAAATCCTTAGGTTGGAGAGCTTGACTGAACTAAGAGGGGCATTCATATTAAGGATCATCAAAGGATTTGTGGATAACAATAAAAGGTGGCCCAAAATTAAAAACCTAAAAGTGCTTAGCAAAAGATGGACTATGTACTTCAAAGCAAAAAGTTACCCCAGTCAACTCGAATTAAGTGAACAAGACTTTCTGGAGCTTGCTGCAATACAATTTGAACAAGAGTTTTCTGTTCCTGAAAAAACCAATCTTGAGATGGTATTAAATGATAAAGCTATATCACCTCCTAAAAGATTAATATGGTCTGTGTATCCCAAGAATTACTTACCTGAGACGATAAAAAACCGATATCTAGAAGAAGCTTTCAATGCAAGTGATAGCCTTAAAACAAGGAGAGTGCTAGAGTACTATTTGAAAGATAATAAATTTGATCAAAGAGAACTTAAGAGTTATGTAGTTAGACAAGAATATTTAAATGATAAAGAACACATTGTCTCATTAACTGGAAAAGAAAGAGAATTAAGTGTAGGTAGAATGTTTGCTATGCAACCAGGGAAACAGCGACAAATACAAATATTAGCAGAGAAATTGTTAGCTGATAACATTGTACCTTTCTTCCCAGAAACTTTAACAAAGTATGGTGATCTAGATCTTCAGAGAATAATGGAAATCAAATCGGAACTGTCTTCTATTAAAACCAGAAGAAATGATAGTTATAATAATTACATTGCAAGAGCATCCATAGTAACTGATTTAAGCAAGTTCAACCAAGCCTTTAGATATGAAACTACAGCAATCTGCGCAGATGTAGCGGACGAATTACATGGAACACAAAGCTTATTCTGTTGGTTACATCTTATCGTTCCTATGACTACAATGATATGTGCCTATAGACATGCACCACCAGAAACAAAAGGTGAATATGATATAGATAAGATAGAAGAGCAAAGTGGTTTATATAGATATCATATGGGTGGTATTGAAGGATGGTGTCAAAAACTCTGGACAATGGAAGCTATATCTTTATTGGATGTTGTATCTGTAAAAACACGGTGTCAAATGACATCTTTATTAAACGGTGACAACCAATCAATAGATGTAAGTAAACCAGTCAAGTTATCTGAAGATTTAGATGAAGTGAAGGCAGATTATCGCTTGGCAGTAAAAATGCTAAAAGAAATAAGAGATGCATACAGAAATATAGGCCATAAACTTAAAGAAGGGGAAACATATATATCAAGGGATCTTCAGTTTATAAGCAAGGTGATTCAATCTGAAGGGGTAATGCATCCTACTCCTATAAAAAAGATCCTAAGAGTAGGACCGTGGATAAATACAATATTAGATGACATTAAAACTAGTGCTGAGTCAATAGGGAGTCTATGTCAAGAATTAGAATTTAGGGGAGAAAGCATAATAGTTAGTCTGATATTAAGAAATTTCTGGCTGTATAACTTATACATGCATGAATCAAAGCAACATCCTCTGGCAGGGAAGCAGTTATTTAAACAACTAAATAAAACACTAACATCAGTGCAGAGATTTTTTGAAATCAAAAAGGAAAATGAAGTAGTAGATCTATGGATGAACATACCAATGCAATTTGGTGGAGGAGATCCAGTAGTCTTCTATAGATCTTTCTATAGAAGGACTCCTGATTTTTTAACTGAGGCAATCAGCCATGTGGATATTCTGTTAAAAATATCAACTAACATAAAAAATGAAACAAAAATAAGTTTTTTCAAAGCCTTACTATCAATAGAGAAAAATGAGCGTGCTACACTGACAACACTAATGAGAGATCCTCAGGCTGTTGGATCAGAACGACAAGCAAAAGTAACAAGTGATATCAATAGAACAGCAGTCACCAGTATCTTAAGTCTTTCCCCAAATCAACTTTTCAGTGATAGTGCTATACATTACAGCAGAAATGAAGAAGAAGTAGGAATCATTGCAGAAAACATAACACCCGTTTATCCTCATGGGCTAAGAGTTTTATATGAATCATTACCCTTTCACAAAGCTGAAAAAGTTGTAAACATGATATCAGGGACAAAATCTATAACTAACTTATTACAGAGAACATCTGCTATTAATGGTGAAGATATTGACAGGGCTGTATCTATGATGTTGGAGAATCTAGGATTATTATCTAGAATATTGTCAATAGTTGTTGATAGTATAGAAATTCCAACCAAATCTAATGGTAGGCTGATATGTTGTCAAATTTCTAAAACTTTAAGAGAGACATCATGGAATAATATGGAAATAGTTGGAGTAACATCTCCTAGCATCACTACATGCATGGATGTCATATATGCAACTAGTTCTCATTTGAAGGGGATAATTATTGAGAAGTTCAGCACTGACAGAACTACAAGAGGTCAAAGAGGTCCAAAAAGCCCTTGGGTAGGGTCGAGTACTCAAGAGAAAAAATTAGTACCTGTTTATAACAGACAAATTCTCTCAAAACAACAAAGAGAACAGCTAGAAGCAATTGGAAAAATGAGATGGGTGTATAAAGGAACACCAGGATTGCGGCGATTACTCAACAAGATCTGTCTTGGGAGTTTAGGCATTAGTTACAAGTGTGTAAAACCTTTATTACCTAGATTTATGAGTGTAAATTTCTTACATAGATTATCTGTCAGTAGTAGACCTATGGAATTCCCAGCATCAGTTCCAGCTTATAGAACAACAAATTACCATTTTGACACTAGTCCTATTAATCAAGCACTAAGTGAGAGATTTGGGAATGAAGATATTAACTTGGTCTTCCAAAATGCAATCAGCTGTGGTATTAGCATAATGAGTGTAGTAGAACAATTAACAGGTAGGAGCCCAAAACAGTTAGTTTTAATACCCCAACTAGAGGAAATAGACATTATGCCACCACCAGTGTTTCAAGGAAAATTCAATTATAAACTAGTAGATAAGATAACTTCTGATCAACATATCTTCAGTCCGGACAAAATAGATATGTTAACATTAGGGAAAATGCTCATGCCCACTATAAAAGGTCAGAAAACAGATCAGTTCTTAAATAAGAGAGAGAATTATTTCCATGGAAATAATCTTATTGAGTCTTTATCAGCAGCATTAGCATGCCATTGGTGTGGGATATTAACAGAACAATGCATAGAAAATAATATTTTCAAGAAAGACTGGGGTGATGGATTTATATCAGATCATGCTTTTATGGACTTCAAAATATTCTTATGTGTCTTTAAAACTAAACTTTTATGTAGTTGGGGATCCCAAGGGAAAAACATTAAAGATGAAGATATAATAGATGAATCAATAGATAAATTGTTAAGGATTGATAATACTTTTTGGAGAATGTTCAGCAAGGTTATGTTTGAACCAAAAGTTAAGAAGAGGATAATGTTATATGATGTAAAATTCCTATCACTAGTAGGTTACATAGGGTTTAAGAACTGGTTTATAGAGCAGTTGAGGTCAGCTGAGTTGCATGAAATACCTTGGATTGTCAATGCAGAAGGTGACTTGGTTGAGATCAAGTCAATTAAGATCTATTTGCAGCTGATAGAACAAAGCTTATTTTTGAGAATAACTGTTCTGAACTATACAGATATGGCACATGCTCTCACACGATTAATCAGAAAGAAGTTGATGTGTGATAATGCACTGTTAACCCCAATTTCATCTCCAATTGTTAACTTAACTCAAGTTATTGATCCAACAACACAGTTAGATTACTTCCCCAAGATAACATTCGAAAGGCTAAAAAATTATGACACAAGTTCAAATTATGCTAAAGGGAAGCTAACAAGAAATTACATGATACTGTTGCCATGGCAGCATGTTAATAGATATAACTTTGTCTTTAGTTCTACTGGATGTAAAGTTAGTCTGAAAACATGTATTGGAAAACTTATGAAAGACTTAAATCCTAAAGTTTTGTACTTCATTGGAGAAGGAGCAGGAAATTGGATGGCCAGAACAGCATGTGAATATCCTGATATCAAGTTTGTATATAGAAGTCTGAAAGATGACCTTGATCATCATTACCCTTTAGAATACCAGAGAGTGATAGGTGAATTAAGCAGAATCATAGATAGTGGTGAAGGGCTTTCAATGGAAACAACAGACGCAACTCAAAAAACTCATTGGGATTTGATACACAGAGTAAGCAAAGATGCTTTATTAATAACTTTATGTGATGCAGAATTTAAGGACAGAGATGATTTTTTTAAGATGGTAATTCTATGGAGAAAACATGTATTATCATGCAGAATTTGCACTACTTATGGGACAGACCTCTATTTATTCGCAAAGTATCACGCTAAAGACTGCAATGTAAAATTACCCTTTTTTGTGAGATCAGTTGCTACTTTTATTATGCAGGGTAGTAAGCTGTCAGGTTCAGAATGCTACATACTCTTAACACTAGGCCATCACAACAGTTTACCTTGCCATGGAGAAATACAAAATTCTAAGATGAAAATAGCAGTGTGTAATGATTTTTATGCTGCAAAGAAACTCGACAATAAATCGATTGAAGCTAATTGTAAATCACTTCTGTCAGGGCTAAGGATACCTATAAATAAGAAGGAACTAGATAGACAGAGAAGGTTATTAACACTACAAAGCAACCATTCTTCTGTAGCAACAGTTGGTGGTAGCAAGATCATAGAATCTAAATGGCTAACAAACAAAGCAAGTACAATAATTGATTGGTTAGAGCATATTTTAAATTCTCCAAAAGGCGAATTAAATTATGATTTTTTTGAAGCATTAGAGAACACTTACCCTAATATGATTAAGCTAATAGATAACCTAGGGAATGCAGAGATTAAAAAATTGATCAAAGTAACTGGATACATGCTTGTAAGTAAGAAATGAGAAATAATGAAGATGATAAAATAGATAACAAATTCATACCATTCTAAAGTAATTGTTTGATTATGCAATTATATGGTAGTTAATTAAAAATTAAAATTAAAAATCAAAAGTTAAAGTTTAAAACTTATCATTAAGTTTATTAAAAATAAGAAACTATAATTGAATGTATACGGTTTTTTTGCCG------
>HMPV_Yokohama_P_9416_2018
GAAAAAAACGCGTATAAATTAAGTTACAAAAAAACATGGGACAAGTGAAAATGTCTCTTCAGGGGATTCACCTGAGTGATCTATCATACAAGCATGCTATATTAAAAGAGTCTCAGTACACAATAAAGAGAGATGTAGGCACAACAACAGCAGTGACACCCTCATCATTGCAACAAGAAATAACACTGTTGTGTGGAGAAATTCTATATGCTAAGCATACTGATTACAAATATGCTGCAGAAATAGGAATACAATATATCAGCACAGCTCTAGGGTCAGAGAGAGTACAGCAGATTCTAAGAAACTCAGGCAGTGAAGTTCAAGCGGTTTTAACCAGAACATACTCTTTGGGGAAAGTCAAAAACAATAAAGGAGAAGATTTACAGATGCTAGACATACATGGAGTGGAAAAAAGCTGGGTGGAAGAGATAGACAAAGAAGCAAGAAAAACAATGGCAACTTTACTTAAAGAATCATCAGGCAATATCCCACAAAATCAGAGGCCTTCAGCACCAGACACACCTATAATCTTATTATGTGTAGGTGCCTTAATATTTACCAAACTAGCCTCAACTATAGAAGTGGGATTAGAGACCACAGTCAGAAGAGCTAACCGTGTGCTAAGTGATGCACTCAAAAGATACCCTAGAATGGACATACCAAAAATCGCTAGATCCTTCTATGACTTATTTGAACAAAAAGTGTATTACAGAAGTTTGTTCATTGAGTATGGCAAAGCATTAGGCTCATCCTCTACAGGCAGCAAAGCAGAAAGTTTATTCGTTAATATATTCATGCAAGCTTATGGTGCTGGTCAAACAATGCTAAGGTGGGGGGTCATCGCCAGATCATCTAACAATATAATGTTAGGACATGTATCTGTACAGGCTGAGTTAAAACAGGTCACAGAAGTCTATGATCTAGTGCGAGAAATGGGCCCAGAATCTGGGCTCCTACATTTAAGGCAAAGCCCAAAAGCTGGACTGTTATCCTTAGCCAATTGTCCCAACTTTGCAAGTGTTGTTCTCGGCAATGCCTCAGGCTTAGGCATAATAGGTATGTATCGAGGGAGAGTGCCAAACACAGAACTATTTTCAGCAGCAGAAAGCTATGCCAAGAGTTTGAAAGAAAGTAATAAAATCAACTTTTCTTCATTAGGACTCACAGATGAAGAAAAAGAGGCTGCAGAACACTTTCTAAATGTGAGTGACGACAGTCAAAATGATTATGAGTAATTAAAAAAGTGGGACAAGTCAAAATGTCGTTCCCTGAAGGAAAAGATATTCTTTTCATGGGTAATGAAGCAGCAAAATTGGCAGAAGCTTTCCAGAAATCATTAAGAAAACCTAGTCATAAAAGATCTCAATCTATTATAGGAGAAAAAGTAAGCACTGTATCTGAAACATTGGAATTACCTACTATCAGTAGACCTACCAAACCAACCATATTGTCAGAGCCGAAGTTAGCATGGACAGACAAAGGTGGGGCAATCAGAACTGAAGTAAAGCAAACAATCAAAATTATGGATCCTATTGAAGAAGAAGAATCTACTGAGAAAAAGGTGCTACCCTCTAGTGACGGGAAAACTCCTGCAGAAAAGAAGTTGAAACCATCAACCAACACTAAAAAGAAAGTTTCATTTACACCGAATGAACCAGGAAAATACACAAAGTTGGAGAAAGATGCTCTAGACTTGCTTTCAGACAATGAAGAGGAAGATGCAGAATCTTCAATCTTAACCTTCGAAGAAAGAGATACCTCATCATTAAGCATTGAGGCCAGACTAGAATCGATTGAGGAGAAATTAAGCATGATACTAGGGCTATTAAGAACACTCAACATTGCCACAGCAGGACCCACAGCAGCAAGAGATGGGATCAGAGATGCAATGATTGGCATAAGGGAAGAACTAATAGCAGACATAATAAAAGAAGCCAAGGGAAAAGCAGCAGAAATGATGGAAGAGGAAATGAACCAACGGACAAAAATAGGAAATGGTAGTGTTAAATTAACTGAAAAGGCAAAGGAGCTCAACAAAATTGTTGAAGATGAAAGCACAAGTGGAGAATCTGAAGAAGAAGAAGAACCTAAAGACCTACAGAACAATAATCAGGAAGATGACATTTACCAGTTAATTATGTAGTTTAATAAAAATAAACAATGGGACAAGTAAAAATGGAGTCCTATCTGGTAGACACCTATCAGGGCATCCCTTACACAGCAGCTGTTCAAGTTGATCTAGTAGAAAAAGACCTGTTACCTGCAAGCCTAACAATATGGTTTCCTTTGTTTCAGGCCAATACACCACCGGCAGTTCTGCTTGATCAGCTAAAGACTCTGACAATAACTACTCTGTATGCTGCATCACAAAGTGGTCCTATACTAAAGGTGAATGCATCAGCCCAAGGTGCAGCAATGTCTGTACTTCCCAAAAGGTTTGAGGTCAATGCGACTGTAGCACTTGACGAATATAGTAAATTAGAATTTGACAAACTCACAGTTTGTGAGATAAAAACAGTTTACTTAACAACTATGAAACCATATGGGATGGTATCAAAATTTGTGAGCTCAGCCAAGTCAGTTGGCAAAAAAACACATGATCTAATTGCATTATGTGATTTTATGGATCTAGAAAAGAACACACCAGTTACAATACCAGCATTTATCAAATCAGTTTCTATCAAAGAGAGTGAATCAGCCACTGTTGAAGCTGCAATAAGCAGTGAAGCAGACCAAGCTCTAACACAAGCCAAAATTGCACCTTATGCGGGGCTGATCATGATTATGACCATGAACAATCCCAAAGGCATATTCAAGAAGCTTGGAGCTGGGACACAAGTTATAGTGGAACTAGGAGCATATGTCCAGGCTGAAAGCATAAGTAAAATATGCAAGACTTGGAGCCATCAAGGGACAAGATATGTGCTGAAGTCCAGATAACAACCACGCAACCTGACCAAGAACTATCAGCTCTATTCTATAGACTAAAAAGTTGCTGTTTTAGTTATATAAAAATCAAGATAGAGTAAGAATTAAATCAATCAAGAGTGGGACAAATAAAAATGTCTTGGAAAGTGGTGATTATTTTTTCATTGCTAATAACACCTCAACACGGTCTTAAAGAGAGCTACTTAGAAGAATCATGTAGCACTATAACTGAGGGTTATCTCAGTGTTCTGAGGACAGGTTGGTATACCAACGTTTTTACATTAGAGGTGGGTGATGTAGAAAACCTCACATGTGCTGATGGACCTAGCCTAATAAAAACAGAATTAGATCTGACCAAAAGTGCACTAAGAGAGCTCAAAACAGTTTCTGCTGACCAGTTGGCAAGAGAAGAACAAATTGAAAATCCCAGACAATCTAGATTTGTTCTAGGAGCAATAGCACTCGGTGTTGCAACAGCAGCTGCAGTTACGGCAGGTGTTGCAATTGCAAAAACCATCCGGCTTGAGAGTGAAGTTACAGCAATTAAGAATGCCCTTAAAAAGACCAATGAAGCAGTGTCTACATTGGGGAATGGGGTTCGAGTGTTAGCGACCGCAGTGAGAGAACTGAAAGATTTTGTGAGCAAGAATTTAACTCGTGCAATCAACAAAAACAAGTGCGACATTGATGACCTAAAAATGGCTGTTAGTTTCAGTCAATTCAACAGAAGGTTTCTAAATGTTGTGCGGCAATTTTCAGACAATGCTGGAATAACACCAGCAATATCTTTAGACTTAATGACAGATGCTGAACTAGCCAGAGCTGTTTCCAACATGCCGACATCTGCAGGACAAATAAAATTGATGTTGGAAAACCGTGCAATGGTGCGGAGGAAGGGGTTTGGAATCCTGATAGGGGTCTACGGGAGCTCCGTAATTTACATGGTGCAGCTGCCAATCTTTGGCGTTATAGATACGCCTTGCTGGATAGTGAAAGCAGCCCCTTCTTGCTCTGAAAAGAAGGGAAACTATGCTTGCCTCCTAAGAGAAGACCAGGGGTGGTATTGTCAGAATGCAGGGTCAACTGTCTACTACCCAAATGAGAAGGACTGTGAAACAAGGGGAGATCATGTCTTTTGCGACACAGCAGCAGGAATTAATGTTGCTGAGCAATCAAAGGAGTGCAACATAAACATATCCACTACAAATTACCCATGCAAAGTCAGCACAGGAAGGCATCCTATCAGTATGGTTGCACTGTCCCCTCTTGGGGCTCTGGTTGCTTGTTACAAAGGAGTAAGCTGTTCCATTGGCAGCAATAGAGTAGGGATCATCAAGCAGCTGAACAAAGGTTGCTCTTATATTACCAACCAAGATGCAGACACAGTGACAATAGACAACACTGTATATCAGCTAAGCAAAGTTGAGGGTGAACAGCATGTTATAAAAGGCAGACCAGTGTCAAGCAGCTTTGATCCAGTCAAATTTCCTGAAGATCAGTTCAATGTTGCACTGGACCAAGTTTTTGAGAACATTGAAAACAGCCAGGCCTTGGTTGATCAATCAAACAGAATCCTAAGCAGTGCAGAGAAAGGGAACACTGGCTTCATCATTGTGATAATTCTAATTGCTGTCCTTGGCTCCAGTATGATCCTAGTGAGCATCTTCATTATAATCAAGAAAACAAGGAAACCAACAGGAGCACCTCCAGAGCTGAGTGGTGTCACAAACAACGGCTTCATACCACACAGTTAGTTAATTAAAAATAAAACAAAATTTGGGACAAATCATAATGTCTCGCAAGGCTCCATGCAAATATGAAGTGCGGGGCAAATGCAATAGAGGAAGTGAGTGTAAGTTTAACCACAATTACTGGAGTTGGCCAGATAGATACTTATTAATAAGATCAAATTATCTATTAAATCAGCTTTTAAGGAACACTGATAGAGCTGATGGCCTATCAATAATATCAGGCGCAGGCAGAGAAGACAGAACGCAAGATTTTGTTCTAGGTTCCACCAATGTGGTTCAAGGTTATATTGATGATAACCAAAGCATAACAAAGGCTGCAGCCTGCTACAGTCTACACAACATAATCAAACAACTACAAGAAGTTGAAGTTAGGCAGGCTAGAGATAACAAACTATCTGACAGCAAGCATGTGGCACTCCACAACTTAATCTTATCTTACATGGAGATGAGCAAAACTCCTGCATCTTTAATCAACAATCTTAAAAGACTGCCGAGAGAAAAACTGAAAAAATTAGCAAAGCTGATAATTGACTTATCAGCAGGTGCTGACAATGACTCTTCATATGCCCTGCAAGACAGTGAAAGCACTAATCAAGTGCAGTGAGCATGGTCCTGTTTTCATCACTATAGAGGTTGATGACATGATATGGACTCAAAAAGAATTAAAAGAAGCTTTATCCGATGGGATAGTGAAGTCTCATACCAACATTTACAATTGTTATTTAGAAAACATAGAAATTATATATGTCAAGGCTTACCTAAGTTAGTAAAAACACATCAGATTGGGATAAATGACAATGATAACATTAGATGTCATTAAAAATGATGGGTCTTCAAAGACATGTACTCACCTCAAAAAAATAATCAAAGACCACTCTGGTAAAGTGCTTATTGCACTTAAGTTAATATTAGCTTTACTAACATTTTTCACAGTAACAATCACTATAAATTATATAAAAGTAGAAAACAATCTGCAAATATGCCAGTCAAAAACTGAGCCAGACAAAGAAGACTCACCATCAAACACCACATCTGTCACAACCAAGACCACTCTAGACCATGATATAACACAGTATTTTAAAAGATTGATTCAAAGGTATACAGATTCTGTAATAAACAAGGACACATGCTGGAAAATAAGCAGAAATCAATGCACAAATATAACAACATATAAATTTTTATGTTTTAAACCTGAAGACTCAAAAATCAACAGTTGTGACAGACTGACAGATTTATGCAGAAACAAATCAAAACCAGCAGTTGAAGCATATCACACAGTAGAATGCCATTGTATATACACAATCGAATGGAAGTGCTATCATTATTCAATAGATAAAACTCAATCTTGAATGTTAAGACTAGATTAGGATCCGTCTAAGACTATTAGTTCAATAGTTTAGTTATTTAAAAATATTTTGAAAACAGGTAGGTTTCTATGACACCTTACAGCAATAGGTAATAATTAATAACTTAATTACACTTAAAACATTATTTAAAACCATAACTAATTAATTTATAAAGTAAAAACAAAAATATGGGACAAGTAGTTATGGAGGTGAAGGTAGAGAACATTCGAGCAATAGACATGCTCAAAGCAAGAGTTAAAAATCGTGTGGCACGCAGCAAATGCTTTAGAAATGCTTCTTTAATCCTCATAGGAATAACTGCTATGAGTATAGCCCTCAATATCTATCTGATCATAAACTACACAATACAAAAAACTGCATCTGAATCAGAACACCATACTAGCTCTCCACCCACAGAATCCAACAAAGAAACTTCAACAATCCCTATAGATAACCCAGACATCAATCCAAGCTCACAGCTTCCAACTCAACAGTCCACAGAAAGCCCCACACTCAACTCCGCAGCCTCGATGAGCCCATCAGAAACAGAGCCAACATCAACATCAGACACAACAAATCGTCTGTCCTCTGTAGACAGATCCACAACACAACCAAGTGAAAGCAGAACAAAGACAAAATCGACATCCCACAGAAGAAACATCCCAAGTACAGTCTCCAGAACACAATTCCCATCACGGGCAACAACGAAGGCGGCCCCCAGAGCCACCACCCTCAGAACAAAGACAAAATCGACAGCCCACAGAAGAAACATCCCAAGTACAGTCTCCAGAACACAATTCCCATCACGGGCAACAACGAAGGCGGCCCCCAGAGCCGCCACCCTCCGCACGAGCAGCGCAACAAGGAGACCAACTGCAACATCAGTCCAGTCCGACAGCAGCACCACAGCTCAAAACCATGAAGAAACAGGTTCAGTGAACCCACAGGCATCTGCAAGCACAATGCAAAAATAGCACACCAACATTGTAAAAACAAATTAGTTAACAAAAAAATATGAAACAGCTCTAAAGTAAAACATGTAGGTACTAACAATCAAGAAATCAAAAGACAACTCATAATCCACCTAAAACAGCTACAACATCATATCAACTTTGCTCAAATCACCCTGAGAGAAACTTTCACCCCTGTACTGACAATATCACAATCATCTCAAGAAAATAATCTGGGCAAAACAGCACTAAAGAGACAAATAACAATGGATCCTCTTAATGAATCCACTGTTAATGTCTATCTCCCTGATTCGTACCTTAAAGGAGTAATATCTTTCAGTGAAACTAATGCAATTGGTTCATGTCTCTTAAAAAGACCTTACTTAAAAAATGACAACACTGCAAAAGTTGCCATAGAAAATCCTGTTATTGAGCATGTTAGACTCAAAAATGCAGTCAATTCTAAAATGAAAATATCAGATTACAAGATAGTAGAACCAGTAAACATGCAACATGAAATAATGAAGAATGTACACAGTTGTGAACTCACACTATTGAAACAGTTTTTAACAAGGAGTAAAAACATTGGCACTCTCAAGTTAAATATGATATGTGATTGGCTGCAATTAAAGTCTACATCAGATGATACCTCAATCCTAGGTTTTATAGATGTAGAATTTATACCTAGTTGGGTAAGCAACTGGTTTAGTAATTGGTACAATCTCAACAAGTTAATTTTAGAATTCAGAAGAGAGGAAGTAATAAGAACTGGTTCAATCTTGTGTAGATCATTGGGCAAGTTAGTTTTTATTGTATCATCATATGGATGTATCGTCAAGAGCAACAAAAGCAAAAGAGTGAGCTTCTTCACATACAATCAACTGTTAACATGGAAAGATGTGATGCTAAGTCGATTCAATGCAAATTTTTGTATATGGGTGAGCAACAGTCTGAATGAAAATCAGGAAGGGCTAGGGTTGAGAAGTAATCTGCAAGGTATGTTAACTAATAAATTATATGAAACTGTAGATTATATGTTAAGTTTATGTTGCAATGAAGGTTTCTCACTTGTGAAAGAGTTCGAAGGTTTTATTATGAGTGAAATCCTTAGGATTACTGAACATGCTCAATTCAGTACTAGATTTAGAAATACTTTATTAAATGGATTAACAGATCAATTAACAAAATTAAAAAATAAAAACAGGCTCAGAGTTCATGGTACCGTATTAGAAAATAATGATTATCCAATGTATGAGGTTGTACTTAAATTATTAGGAGATACTCTGAGATGCATCAAATTATTAATCAATAAAAACTTAGAGAATGCTGCAGAATTGTACTATATATTCAGAATTTTTGGTCACCCAATGGTAGATGAAAGAGATGCAATGGATGCTGTAAAACTAAACAATGAAATCACAAAAATCCTTAGGTTGGAGAGCTTGACTGAACTAAGAGGGGCATTCATATTAAGGATCATCAAAGGATTTGTGGATAACAATAAAAGGTGGCCCAAAATTAAAAACCTAAAAGTGCTTAGCAAAAGATGGACTATGTACTTCAAAGCAAAAAGTTACCCCAGTCAACTCGAATTAAGTGAACAAGACTTTCTGGAGCTTGCTGCAATACAATTTGAACAAGAGTTTTCTGTTCCTGAAAAAACCAATCTTGAGATGGTATTAAATGATAAAGCTATATCACCTCCTAAAAGATTAATATGGTCTGTGTATCCCAAGAATTACTTACCTGAGACGATAAAAAACCGATATCTAGAAGAAGCTTTCAATGCAAGTGATAGCCTTAAAACAAGGAGAGTGCTAGAGTACTATTTGAAGGATAATAAATTTGATCAAAGAGAACTTAAGAGTTATGTAGTTAGACAAGAATATTTAAATGATAAAGAACACATTGTATCATTAACTGGAAAAGAAAGAGAATTAAGTGTAGGTAGAATGTTTGCTATGCAACCAGGGAAACAGCGACAAATACAAATATTAGCAGAGAAATTGTTAGCTGATAACATTGTACCTTTCTTCCCAGAAACTTTAACAAAGTATGGTGATCTAGATCTTCAGAGAATAATGGAAATCAAATCGGAACTTTCTTCTATTAAAACCAGAAGAAATGATAGTTATAATAATTACATTGCAAGAGCATCCATAGTAACTGATTTAAGCAAGTTCAACCAAGCCTTTAGATATGAAACTACAGCAATCTGCGCAGATGTAGCAGACGAATTACATGGAACACAAAGCTTATTCTGTTGGTTACATCTTATCGTTCCTATGACTACAATGATATGTGCCTATAGACATGCACCACCAGAAACAAAAGGTGAATATGATATAGATAAGATAGAAGAGCAAAGTGGTTTATATAGATATCATATGGGTGGTATTGAAGGATGGTGTCAAAAACTCTGGACAATGGAAGCTATATCTTTATTGGATGTTGTATCTGTAAAAACACGGTGTCAAATGACATCTTTATTAAACGGTGACAACCAATCAATAGATGTAAGTAAACCAGTCAAGTTATCTGAAGATTTAGATGAAGTGAAGGCAGATTACCGCTTGGCAGTAAAAATGCTAAAAGAAATAAGAGATGCATACAGAAATATAGGCCATAAACTTAAAGAAGGGGAAACATATATATCAAGGGATCTTCAGTTTATAAGCAAGGTGATTCAATCTGAAGGGGTAATGCATCCTACCCCTATAAAAAAGATCCTAAGAGTAGGACCGTGGATAAATACAATATTAGATGACATTAAAACTAGTGCTGAGTCAATAGGGAGTCTATGTCAAGAATTAGAATTTAGGGGAGAAAGCATAATAGTTAGTCTGATATTAAGAAATTTCTGGCTGTATAACTTATACATGCATGAATCAAAGCAACATCCTCTGGCAGGGAAGCAGTTATTTAAACAACTAAATAAAACATTAACATCAGTGCAGAGATTTTTTGAAATCAAAAAGGAAAATGAAGTAGTAGATCTATGGATGAACATACCAATGCAATTTGGTGGAGGAGATCCAGTAGTCTTCTATAGATCTTTCTATAGAAGGACTCCTGATTTTTTAACTGAGGCAATCAGCCATGTGGATATTCTGTTAAAAATATCAACTAACATAAAAAATGAAACAAAAATAAGTTTTTTCAAAGCCTTACTATCAATAGAGAAAAATGAGCGTGCTACACTGACAACACTAATGAGAGATCCTCAGGCTGTTGGATCAGAACGACAAGCAAAAGTAACAAGTGATATCAATAGAACAGCAGTCACCAGTATCTTAAGTCTTTCCCCAAATCAACTTTTCAGTGATAGTGCTATACATTACAGCAGAAATGAAGAAGAAGTAGGAATCATTGCAGAAGACATAACACCCGTTTATCCTCATGGGCTAAGAGTTTTATATGAATCATTACCTTTTCACAAAGCTGAAAAAGTTGTAAACATGATATCAGGGACAAAATCTATAACTAACTTATTACAGAGAACATCTGCTATTAATGGTGAAGATATTGACAGGGCTGTATCTATGATGTTGGAGAACCTAGGATTATTATCTAGAATATTGTCAATAGTTGTTGATAGTATAGAAATTCCAACCAAATCTAATGGTAGGCTGATATGTTGTCAAATTTCTAGGACTTTAAGAGAGACATCATGGAATAATATGGAAATAGTTGGAGTAACATCTCCTAGCATCACTACATGCATGGATGTCATATATGCAACTAGTTCTCATTTGAAGGGGATAATTATTGAGAAGTTCAGCACTGACAGAACTACAAGAGGTCAAAGAGGTCCAAAAAGCCCTTGGGTAGGGTCGAGTACTCAAGAGAAAAAATTAGTACCTGTTTATAACAGACAAATTCTCTCAAAACAACAAAGAGAACAGCTAGAAGCAATTGGAAAAATGAGATGGGTGTATAAAGGAACACCAGGCTTGCGGCGATTACTCAACAAGATCTGTCTTGGGAGTTTAGGCATTAGTTACAAGTGTGTAAAACCTTTATTACCTAGATTTATGAGTGTAAATTTCTTACATAGATTATCTGTCAGTAGTAGACCTATGGAATTCCCAGCATCAGTTCCAGCTTATAGAACAACAAATTACCATTTTGACACTAGTCCCATTAATCAAGCACTAAGTGAGAGATTTGGGAATGAAGATATTAACTTAGTCTTCCAAAATGCAATCAGCTGTGGTATTAGCATAATGAGTGTAGTAGAGCAATTAACAGGTAGGAGCCCAAAACAGTTAGTTTTAATACCCCAACTAGAGGAAATAGACATTATGCCACCACCAGTGTTTCAAGGAAAATTCAATTATAAACTAGTAGATAAGATAACTTCTGATCAACATATCTTCAGTCCGGACAAAATAGATATGTTAACATTAGGGAAAATGCTCATGCCCACTATAAAGGGTCAGAAAACAGATCAGTTCTTAAATAAGAGAGAGAATTATTTCCATGGAAATAATCTTATTGAGTCTTTATCAGCAGCATTAGCATGCCATTGGTGTGGGATATTAACAGAACAATGCATAGAAAATAATATTTTCAAGAAAGACTGGGGTGACGGGTTTATATCAGATCATGCTTTTATGGACTTCAAAATATTCTTATGTGTCTTTAAAACTAAACTTTTATGTAGTTGGGGATCCCAAGGGAAAAACATTAAAGATGAAGATATAATAGATGAATCAATAGATAAATTGTTAAGGATTGATAATACTTTTTGGAGAATGTTCAGCAAGGTTATGTTTGAACCAAAAGTTAAGAAGAGGATAATGTTATATGATGTAAAATTCCTATCACTAGTAGGTTACATAGGGTTTAAGAACTGGTTTATAGAGCAGTTGAGGTCAGCTGAGTTGCATGAAATACCTTGGATTGTCAATGCAGAAGGTGACTTGGTTGAGATCAAGTCAATTAAGATCTATTTGCAGCTGATAGAACAAAGCTTATTTTTGAGAATAACTGTTCTGAACTATACAGATATGGCACATGCTCTCACACGATTAATCAGAAAGAAGTTGATGTGTGATAATGCACTGTTAACCCCAATTTCATCTCCAATTGTTAACTTAACTCAAGTTATTGATCCAACAACACAGTTAGATTACTTCCCCAAGATAACATTCGAAAGGCTAAAAAATTATGACACAAGTTCAAATTATGCTAAAGGGAAGCTAACAAGAAATTACATGATACTGTTGCCATGGCAGCATGTTAATAGATATAACTTTGTCTTTAGTTCTACTGGATGTAAAGTTAGTCTGAAAACATGTATTGGAAAACTTATGAAAGACTTAAATCCTAAAGTTTTGTACTTTATTGGAGAAGGAGCAGGAAATTGGATGGCCAGAACAGCATGTGAATATCCTGATATCAAGTTTGTATATAGAAGTCTGAAAGATGACCTTGATCATCATTACCCTTTAGAATACCAGAGAGTGATAGGTGAATTAAGCAGAATCATAGATAGTGGTGAAGGGCTTTCAATGGAAACAACAGACGCAACTCAAAAAACTCATTGGGATTTGATACACAGAGTAAGCAAAGATGCTTTATTAATAACTTTATGTGATGCAGAATTTAAGGACAGAGATGATTTTTTTAAGATGGTAATTCTATGGAGAAAACATGTATTATCATGCAGAATTTGCACTACTTATGGGACAGACCTCTATTTATTCGCAAAGTATCACGCTAAAGACTGCAATGTAAAATTACCCTTTTTTGTGAGATCAGTTGCTACTTTTATTATGCAGGGTAGTAAGCTGTCAGGCTCAGAATGTTACATACTCTTAACACTAGGCCATCACAACAGTTTACCTTGCCATGGAGAAATACAAAATTCTAAGATGAAAATAGCAGTGTGTAATGATTTTTATGCTGCAAAGAAACTCGACAATAAATCGATTGAAGCTAATTGTAAATCACTTCTGTCAGGGCTAAGGATACCTATAAATAAGAAGGAACTAGATAGACAGAGAAGGTTATTAACACTACAAAGCAACCATTCTTCTGTAGCAACAGTTGGTGGCAGCAAGATCATAGAGTCTAAATGGCTAACAAACAAAGCAAGTACAATAATTGATTGGTTAGAGCATATTTTAAATTCTCCAAAAGGCGAATTAAATTATGATTTTTTTGAAGCATTAGAGAACACTTACCCTAATATGATTAAGCTAATAGATAACCTGGGGAATGCAGAGATTAAAAAATTGATCAAAGTAACTGGATACATGCTTGTAAGTAAGAAATGAGAAATGATGAAGATGATAAAATAGATGACAAATTCATACCATTCTAAAGTAATTGTTTGATTATGCAATTATATGGTAGTTAATTAAAAATTAAAATTAAAAATCAAAAGTTAAAGTTTAAAACCTATCATTAAGTTTATTAAAAATAAGAAACTATAATTGAATGTATACGGTTTTTTTGCCG--------
>HMPV_Yokohama_P_9372_2018
GGGGAAAAAAACGCGTATAAATTAAGGTACAAAAAAACATGGGACAAGTGAAAATGTCTCTTCAGGGGATTCACCTGAGTGATCTATCATACAAGCATGCTATATTAAAAGAGTCTCAGTACACAATAAAGAGAGATGTAGGCACAACAACAGCAGTGACACCCTCATCATTGCAACAAGAAATAACACTGTTGTGTGGAGAAATTCTATATGCTAAGCATACTGATTACAAATATGCTGCAGAAATAGGAATACAATATATCAGCACAGCTCTAGGGTCAGAGAGAGTACAGCAGATTCTAAGAAACTCAGGCAGTGAAGTTCAAGCGGTTTTAACCAGAACATACTCTTTGGGGAAAGTTAAAAACAATAAAGGAGAAGATTTACAGATGCTAGACATACATGGAGTGGAAAAAAGCTGGGTGGAAGAGATAGACAAAGAAGCAAGAAAAACAATGGCAACTTTACTTAAAGAATCATCAGGCAATATCCCACAAAATCAGAGGCCTTCAGCACCAGACACACCTATAATCTTATTATGTGTAGGTGCCTTAATATTTACCAAACTAGCCTCAACTATAGAAGTGGGATTAGAGACCACAGTCAGAAGAGCTAACCGTGTGCTAAGTGATGCACTCAAAAGATACCCTAGAATGGACATACCAAAAATCGCTAGATCCTTCTATGACTTATTTGAACAAAAAGTGTATTACAGAAGTTTGTTCATTGAGTATGGCAAAGCATTAGGCTCATCCTCTACAGGCAGCAAAGCAGAAAGTTTATTCGTTAATATATTCATGCAAGCTTATGGTGCTGGTCAAACAATGCTGAGGTGGGGGGTCATCGCCAGATCATCTAACAATATAATGTTAGGACATGTATCTGTACAGGCTGAGTTAAAACAGGTCACAGAAGTCTATGATCTAGTGCGAGAAATGGGCCCAGAATCTGGGCTCCTACATTTAAGGCAAAGCCCAAAAGCTGGACTGTTATCCTTAGCCAATTGTCCCAACTTTGCAAGTGTTGTTCTCGGCAATGCCTCAGGCTTAGGCATAATAGGTATGTATCGAGGGAGAGTGCCAAACACAGAACTATTTTCAGCAGCAGAAAGCTATGCCAAGAGTTTGAAAGAAAGTAATAAAATCAACTTTTCTTCATTAGGACTCACAGATGAAGAAAAAGAGGCTGCAGAACACTTTCTAAATGTGAGTGACGACAGTCAAAATGATTATGAGTAATTAAAAAAGTGGGACAAGTCAAAATGTCGTTCCCTGAAGGAAAAGATATTCTTTTCATGGGTAATGAAGCAGCAAAATTGGCAGAAGCTTTCCAGAAATCATTAAGAAAACCTAGTCATAAAAGATCTCAATCTATTATAGGAGAAAGAGTGAGCACTGTATCTGAAACATTGGAATTACCTACTATCAGTAGACCTACCAAACCAACCATATTGTCAGAGCCGAAGTTAGCATGGACAGACAAAGGTGGGGCAATCAGAACTGAAGTAAAGCAAACAATCAAAATGATGGATCCTATTGAAGAAGAAGAATCTACTGAGAAAAAGGTGCTACCCTCTAGTGACGGGAAAACTCCTGCAGAAAAGAAGTTGAAACCATCAACCAACACTAAAAAGAAAGTTTCATTTACACCGAATGAACCAGGAAAATACACAAAGTTGGAGAAAGATGCTCTAGACTTGCTTTCAGACAATGAAGAGGAAGATGCAGAATCTTCAATCTTAACCTTCGAAGAAAGAGATACCTCATCATTAAGCATTGAGGCCAGACTAGAATCGATTGAGGAGAAATTAAGCATGATACTAGGGCTATTAAGAACACTCAACATTGCCACAGCAGGACCCACAGCAGCAAGAGATGGGATCAGAGATGCAATGATTGGCATAAGGGAAGAACTAATAGCAGACATAATAAAAGAAGCCAAGGGAAAAGCAGCAGAAATGATGGAAGAGGAAATGAACCAACGGACAAAAATAGGAAATGGTAGTGTTAAATTAACTGAAAAGGCAAAGGAGCTCAACAAAATTGTTGAAGATGAAAGCACAAGTGGAGAATCTGAAGAAGAAGAAGAACCAAAAGACCTACAGGACAATAATCAGGAAGATGACATTTACCAGTTAATTATGTAGTTTAATAAAAATAAACAATGGGACAAGTAAAAATGGAGTCCTATCTGGTAGACACCTATCAGGGCATCCCTTACACAGCAGCTGTTCAAGTTGATCTAGTAGAAAAAGACCTGTTACCTGCAAGCCTAACAATATGGTTTCCTTTGTTTCAGGCCAATACACCACCAGCAGTTCTGCTTGATCAGCTAAAGACTCTGACAATAACTACTCTGTATGCTGCATCACAAAGTGGTCCAATACTAAAGGTGAATGCATCAGCCCAAGGTGCAGCAATGTCTGTACTTCCCAAAAGGTTTGAAGTCAATGCGACTGTAGCACTTGACGAATATAGTAAATTAGAATTTGACAAACTCACAGTTTGTGAGGTAAAAACAGTTTACTTAACAACTATGAAACCATATGGGATGGTATCAAAATTTGTGAGCTCAGCCAAATCAGTTGGCAAAAAAACACATGATCTAATTGCATTATGTGATTTTATGGATCTAGAAAAGAACACACCAGTTACAATACCAGCATTTATCAAATCAGTTTCTATCAAAGAGAGTGAATCAGCCACTGTTGAAGCTGCAATAAGCAGTGAAGCAGACCAAGCTCTAACACAAGCCAAAATTGCACCTTATGCGGGGCTGATCATGATTATGACCATGAACAATCCCAAAGGCATATTCAAGAAGCTTGGAGCTGGGACACAAGTTATAGTGGAACTAGGAGCATATGTCCAGGCTGAAAGCATAAGTAAAATATGCAAGACTTGGAGCCATCAAGGGACAAGATATGTGCTGAAGTCCAGATAACAACCAAGCAACCTGACCAAGAACTATCAACTCTATTCTATAGACTAAAAAGTTGCTGTTTTAGTTATATAAAAATCAAGTTAGAGTAAGAATTAAATCAATCAAGAGTGGGACAAATAAAAATGTCTTGGAAAGTGGTGATTATTTTTTCATTGCTAATAACACCTCAACACGGTCTTAAAGAGAGCTACTTAGAAGAATCATGTAGCACTATAACTGAGGGTTATCTCAGTGTTCTGAGGACAGGTTGGTATACCAACGTTTTTACATTAGAGGTGGGTGATGTAGAAAACCTCACATGTGCTGATGGACCTAGCCTAATAAAAACAGAATTAGATCTGACCAAAAGTGCACTAAGAGAGCTCAAAACAGTTTCTGCTGACCAGTTGGCAAGAGAGGAACAAATTGAAAATCCCAGACAATCTAGATTTGTTCTAGGAGCAATAGCACTCGGTGTTGCAACAGCAGCTGCAGTTACGGCAGGTGTTGCAATTGCAAAAACCATCCGGCTTGAGAGTGAAGTTACAGCAATTAAGAATGCCCTTAAAAAGACCAATGAAGCAGTGTCTACATTGGGGAATGGGGTTCGAGTGTTAGCGACCGCAGTGAGAGAACTGAAAGATTTTGTGAGCAAGAATTTAACTCGTGCAATCAACAAAAACAAGTGCGACATTGATGACCTAAAAATGGCCGTTAGTTTCAGTCAATTCAACAGAAGGTTTCTAAATGTTGTGCGGCAATTTTCAGACAATGCTGGAATAACACCAGCAATATCTTTAGACTTAATGACAGATGCTGAACTAGCCAGAGCTGTTTCCAACATGCCGACATCTGCAGGACAAATAAAATTGATGTTGGAAAACCGTGCAATGGTGCGGAGGAAGGGGTTTGGAATCCTGATAGGGGTCTACGGGAGCTCCGTAATTTACATGGTGCAGCTGCCAATCTTTGGCGTTATAGATACGCCTTGCTGGATAGTGAAAGCAGCCCCTTCTTGCTCTGAAAAGAAGGGAAACTATGCTTGCCTCCTAAGAGAAGACCAGGGGTGGTATTGTCAGAATGCAGGGTCAACTGTCTACTACCCAAATGAGAAGGACTGTGAAACAAGGGGAGATCATGTCTTTTGCGACACAGCAGCAGGAATTAATGTTGCTGAGCAATCAAAGGAGTGCAACATCAACATATCCACTACAAATTACCCATGCAAAGTCAGCACAGGAAGGCATCCTATCAGTATGGTTGCACTGTCCCCTCTTGGAGCTCTGGTTGCTTGTTACAAAGGGGTAAGCTGTTCCATTGGCAGCAATAGAGTAGGGATCATCAAGCAGCTGAACAAAGGTTGCTCTTATATTACCAACCAAGATGCAGACACAGTGACAATAGACAACACTGTATATCAGCTAAGCAAAGTTGAGGGTGAACAGCATGTTATAAAAGGCAGACCAGTGTCAAGCAGCTTTGATCCAGTCAAATTTCCTGAAGATCAGTTCAATGTTGCACTGGACCAAGTTTTTGAGAACATTGAAAACAGCCAGGCCTTGGTAGATCAATCAAACAGAATCCTAAGCAGTGCAGAGAAAGGGAACACTGGCTTCATCATTGTGATAATTCTAATTGCTGTCCTTGGCTCCAGTATGATCCTAGTGAGCATCTTCATTATAATCAAGAAAACAAGGAAACCAACAGGAGCACCTCCAGAGCTGAGTGGTGTCACAAACAACGGCTTCATACCACACAGTTAGTTAATTAAAAATAAAACAAAATTTGGGACAAATCATAATGTCTCGCAAGGCTCCATGCAAATATGAAGTGCGGGGCAAATGCAATAGAGGAAGTGAGTGTAAGTTTAACCACAATTACTGGAGTTGGCCAGATAGATACTTATTAATAAGATCAAATTATCTATTAAATCAGCTTTTAAGGAACACTGATAGAGCTGATGGCCTATCAATAATATCAGGCGCAGGCAGAGAAGACAGAACGCAAGATTTTGTTCTAGGTTCCACCAATGTGGTTCAAGGTTATATTGATGATAACCAAAGCATAACAAAGGCTGCAGCCTGCTACAGTCTACACAACATAATCAAACAACTACAAGAAGTTGAAGTTAGGCAGGCTAGAGATAACAAACTATCTGACAGCAAGCATGTGGCACTCCACAACTTAATCTTATCTTACATGGAGATGAGCAAAACTCCTGCATCTTTAATCAACAATCTTAAAAGACTGCCGAGAGAAAAACTGAAAAAATTAGCAAAGCTGATAATTGACTTATCAGCAGGTGCTGACAATGACTCTTCATATGCCCTGCAAGACAGTGAAAGCACTAATCAAGTGCAGTGAGCATGGTCTTGTTTTCATCACTATAGAGGTTGATGACATGATATGGACTCAAAAAGAATTAAAAGAAGCTTTATCCGATGGGATAGTGAAGTCTCATACCAACATTTACAATTGTTATTTAGAAAACATAGAAATTATATATGTCAAGGCTTACCTAAGTTAGTAAAAACACATCAGATTGGGATAAATGACAATGATAACATTAGATGTCATTAAAAATGATGGGTCTTCAAAAACATGTACTCACCTCAAAAAAATAATCAAAGACCACTCTGGTAAAGTGCTTATTGCACTTAAGTTAATATTAGCTTTACTAACGTTTTTCACAGTAACAATCACTATAAATTATATAAAAGTAGAAAACAATCTGCAAATATGCCAGTCAAAAACTGAGCCAGACAAAGAAGACTCACCATCAAACACCACATCTGTCACAACCAAGACCACTCTAGACCATGATATAACACAGTATTTTAAAAGATTGATTCAAAGGTATACAGATTCTGTAATAAACAAGGACACATGCTGGAAAATAAGCAGAAATCAATGCACAAATATAACAACATATAAATTTTTATGTTTTAAACCTGAAGACTCAAAAATCAACAGTTGTGACAGACTGACAGATTTATGCAGAAACAAATCAAAACCAGCAGTTGAAGCATATCACACAGTAGAATGCCATTGTATATACACAATCGAATGGAAGTGCTATCATTATTCAATAGATAAGACTCAATCTTGAATGTTAAGACTAGATTAGGATCCGTCTAAGACTATTAGTTCAATAGTTTAGTTATTTAAAAATATTTTGAAAACAGGTAGGTTTCTATGACACCTTACAGCAATAGGTAATAATTAATAACTTAATTACACTTAAAACATTATTTAAAACCATAACTAATTAATTTATAAAGTAAAAACAAAAATATGGGACAAGTAGTTATGGAGGTGAAGGTAGAGAACATTCGAGCAATAGACATGTCCAAAGCAAAAGTTAAAAATCGTGTGGCACGCAGCAAATGCTTTAGAAATGCTTCTTTAATCCTCATAGGAATAACTGCTATGAGCATAGCCCTCAATATCTATCTGATCATAAACTATACAATACAAAAAACTGCATCTGAATCAGAACACCATACTAGCTCTCCACCCACAGAATCCAACAAAGAAACTTCAACAATCCCTATAGATAACCCAGACATCAATCCAAGCTCACAGCTTCCAACTCAACAGTCCACAGAAAGCCCCACACTCAACTCCGCAGCCTCGATGAGCCCATCAGAAACAGAGCCAACATCAACATCAGACACAACAAATCGTCTGTCCTCTGTAGATAGATCCACAACACAACCAAGTGAAAGCAGAACAAAGACAAAATCGACAGCCCACAGAAGAAACATCCCAAGTACAGTCTCCAGAACAAAACTCCCATCACGGGCAACAACGAAGGCGGCCCCCAGAGCTACCACCCTCAGAACAAAGACAAAATCGACAGCCCACAAAAGAAACATCCCAAGTACAGTTTCCAGAACACAATTCCCATCACGGGCAACAACGAAGGCGGCCCCCAGAGCCACCACCCTCCGCACGAGCAGCGCAACAAGGAGACCAACTGCAACATCAGTCCAGTCCGACAGCAGCACCACAGCTCAAAACCATGAAGAAACAGGTTCAGTGAACCCACAGGCATCTGTAAGCACAATGCAAAAATAGCACACCAACATTGTAAAAACAAATTAGTTAACAAAAAAATATGAAACAGCTCTAAAGTAAAACATGTAGGTACTAACAATCAAGAAATCAAAAGACAACTCATAATCCACCTAAAACAGCTACAACATCATATCAACTTTGCTCAAATCACCCTGAGAGAAACTTTCACCCCTATACTGACAATATCACAATCATCTCAAGAAAATAATCTGGGCAAAACAGCACCAAAGAGACAAATAACAATGGATCCTCTTAATGAATCCACTGTTAATGTCTATCTCCCTGATTCGTACCTTAAAGGAGTAATATCTTTCAGTGAAACTAATGCAATTGGTTCATGTCTCTTAAAAAGACCTTACTTAAAAAATGACAACACTGCAAAAGTTGCCATAGAAAATCCTGTTATTGAGCATGTTAGACTCAAAAATGCAGTCAATTCTAAAATGAAAATATCAGATTACAAGGTAGTAGAACCAGTAAACATGCAACATGAAATAATGAAGAATGTACACAGTTGTGAACTCACACTATTGAAACAGTTTTTAACAAGGAGTAAAAACATTGGCACTCTCAAGTTAAATATGATATGTGATTGGCTGCAATTAAAGTCTACATCAGATGATACCTCAATCCTAGGTTTTATAGATGTAGAATTTATACCTAGTTGGGTAAGCAACTGGTTTAGTAATTGGTACAATCTCAACAAGTTAATTTTAGAATTCAGAAGAGAGGAAGTAATAAGAACTGGTTCAATCTTGTGTAGATCATTGGGCAAGTTAGTTTTTATTGTATCATCATATGGATGTATCGTCAAGAGCAACAAAAGCAAAAGAGTGAGCTTCTTCACATACAATCAACTGTTAACATGGAAAGATGTGATGCTAAGTCGATTCAATGCAAATTTTTGTATATGGGTGAGCAACAGTCTGAATGAAAATCAGGAAGGGCTAGGGTTGAGAAGTAATCTGCAAGGTATGTTAACTAATAAATTATATGAAACTGTAGATTATATGTTAAGTTTATGTTGCAATGAAGGTTTCTCACTTGTGAAAGAGTTCGAAGGTTTTATTATGAGTGAAATCCTTAGGATTACTGAACATGCTCAATTCAGTACTAGATTTAGAAATACTTTATTAAATGGATTAACAGATCAATTAACAAAATTAAAAAATAAAAACAGGCTCAGAGTTCATGGTACCGTATTAGAAAATAATGATTATCCAATGTATGAAGTTGTACTTAAATTATTAGGAGATACTCTGAGATGCATAAAATTATTAATCAATAAAAACTTAGAGAATGCTGCAGAATTATACTATATATTCAGAATTTTTGGTCACCCAATGGTAGATGAAAGAGATGCAATGGATGCTGTAAAACTAAATAATGAAATCACAAAAATCCTTAGGTTGGAGAGCTTGACTGAACTAAGAGGGGCATTCATATTAAGGATCATCAAAGGATTTGTGGATAACAATAAAAGGTGGCCCAAAATTAAAAACCTAAAAGTGCTTAGCAAAAGATGGACTATGTACTTCAAAGCAAAAAGTTACCCCAGTCAACTCGAATTAAGTGAACAAGACTTTCTGGAGCTTGCTGCAATACAATTTGAACAAGAGTTTTCTGTTCCTGAAAAAACCAATCTTGAGATGGTATTAAATGATAAAGCTATATCACCTCCTAAAAGATTAATATGGTCTGTGTATCCCAAGAATTACTTACCTGAGACGATAAAAAACCGATATCTAGAAGAAGCTTTTAATGCAAGTGATAGCCTTAAAACAAGGAGAGTGCTAGAGTACTATTTGAAAGATAATAAATTTGATCAAAGAGAACTTAAGAGTTATGTAGTTAGACAAGAATATTTAAATGATAAAGAACACATTGTCTCATTAACTGGAAAAGAAAGAGAATTAAGTGTAGGTAGAATGTTTGCTATGCAACCAGGGAAACAGCGACAAATACAAATATTAGCAGAGAAATTGTTAGCTGATAACATTGTACCTTTCTTCCCAGAAACTTTAACAAAGTATGGTGATCTAGATCTTCAGAGAATAATGGAAATCAAATCGGAACTTTCTTCTATTAAAACCAGAAGAAATGATAGTTATAATAATTACATTGCAAGAGCATCCATAGTAACTGATTTAAGCAAGTTCAACCAAGCCTTTAGATATGAAACTACAGCAATCTGCGCAGATGTAGCAGACGAATTACATGGAACACAAAGCTTATTCTGTTGGTTACATCTTATCGTTCCTATGACTACAATGATATGTGCCTATAGACATGCACCACCAGAAACAAAAGGTGAATATGATATAGATAAGATAGAAGAGCAAAGTGGTTTATATAGATATCATATGGGTGGTATTGAAGGATGGTGTCAAAAACTCTGGACAATGGAAGCTATATCTTTATTGGATGTTGTATCTGTAAAAACACGGTGTCAAATGACATCTTTATTAAACGGTGACAACCAATCAATAGATGTAAGTAAACCAGTCAAGTTATCTGAAGATTTAGATGAAGTGAAGGCAGATTACCGCTTGGCAGTAAAAATGCTAAAAGAAATAAGAGATGCATACAGAAATATAGGCCATAAACTTAAAGAAGGGGAAACATATATATCAAGGGATCTTCAGTTTATAAGCAAGGTGATTCAATCTGAAGGGGTAATGCATCCTACCCCTATAAAAAAGATCCTAAGAGTAGGACCGTGGATAAATACAATATTAGATGACATTAAAACTAGTGCTGAGTCAATAGGGAGTCTATGTCAAGAATTAGAATTTAGGGGAGAAAGCATAATAGTTAGTCTGATATTAAGAAATTTCTGGCTGTATAACTTATACATGCATGAATCAAAGCAACATCCTCTGGCAGGGAAGCAGTTATTTAAACAACTAAATAAAACATTAACATCAGTGCAGAGATTTTTTGAAATCAAAAAGGAAAATGAAGTAGTAGATCTATGGATGAACATACCAATGCAATTTGGTGGAGGAGATCCAGTAGTCTTCTATAGATCTTTCTATAGAAGGACTCCTGATTTTTTAACTGAGGCAATCAGCCATGTGGATATTCTGTTAAAAATATCAACTAACATAAAAAATGAAACAAAAATAAGTTTTTTCAAAGCCTTACTATCAATAGAGAAAAATGAGCGTGCTACACTGACAACACTAATGAGAGATCCTCAGGCTGTTGGATCAGAACGACAAGCAAAAGTAACAAGTGATATCAATAGAACAGCAGTCACCAGTATCTTAAGTCTTTCCCCAAATCAACTTTTCAGTGATAGTGCTATACATTACAGCAGAAATGAAGAAGAAGTAGGAATCATTGCAGAAGACATAACACCCGTTTATCCTCATGGGCTAAGAGTTTTATATGAATCATTACCTTTTCACAAAGCTGAAAAAGTTGTAAACATGATATCAGGGACAAAATCTATAACTAACTTATTACAGAGAACATCTGCTATTAATGGTGAAGATATTGACAGGGCTGTATCTATGATGTTGGAGAATCTAGGATTATTATCTAGAATATTGTCAATAGTTGTTGATAGTATAGAAATTCCAACCAAATCTAATGGTAGGTTGATATGTTGTCAAATTTCTAGGACTTTAAGAGAGACATCATGGAACAATATGGAAATAGTTGGAGTAACATCTCCTAGCATCACTACATGCATGGATGTCATATATGCAACTAGTTCTCATTTGAAGGGGATAATTATTGAGAAGTTCAGCACTGACAGAACTACAAGAGGTCAAAGAGGTCCAAAAAGCCCTTGGGTAGGGTCGAGTACTCAAGAGAAAAAATTAGTACCTGTTTATAACAGACAAATTCTCTCAAAACAACAAAGAGAACAGCTAGAAGCAATTGGAAAAATGAGATGGGTGTATAAAGGAACACCAGGCTTGCGGCGATTACTCAACAAGATCTGTCTTGGGAGTTTAGGCATTAGTTACAAGTGTGTAAAACCTTTATTACCTAGATTTATGAGTGTAAATTTCTTACATAGATTATCTGTCAGTAGTAGACCTATGGAATTCCCAGCATCAGTTCCAGCTTATAGAACAACAAATTACCATTTTGACACTAGTCCCATTAATCAAGCACTAAGTGAGAGATTTGGGAATGAAGATATTAACTTGGTCTTCCAAAATGCAATCAGCTGTGGTATTAGCATAATGAGTGTAGTAGAGCAATTAACAGGTAGGAGCCCAAAACAGTTAGTTTTAATACCCCAACTAGAGGAAATAGACATTATGCCACCACCAGTGTTTCAAGGAAAATTCAATTATAAACTAGTAGATAAGATAACTTCTGATCAACATATCTTCAGTCCGGACAAAATAGATATGTTAACATTAGGGAAAATGCTCATGCCCACTATAAAGGGTCAGAAAACAGATCAGTTCTTAAATAAGAGAGAGAATTATTTCCATGGAAATAATCTTATTGAGTCTTTATCAGCAGCATTAGCATGCCATTGGTGTGGGATATTAACAGAACAATGCATAGAAAATAATATTTTCAAGAAAGACTGGGGTGACGGGTTTATATCAGATCATGCTTTTATGGACTTCAAAATATTCTTATGTGTCTTTAAAACTAAACTTTTATGTAGTTGGGGATCCCAAGGGAAAAACATTAAAGATGAAGATATGATAGATGAATCAATAGATAAATTGTTAAGGATTGATAATACTTTTTGGAGAATGTTCAGCAAGGTTATGTTTGAACCAAAAGTTAAGAAGAGGATAATGTTATATGATGTAAAATTCCTATCACTAGTAGGTTACATAGGGTTTAAGAACTGGTTTATAGAGCAGTTGAGGTCAGCTGAGTTGCATGAAATACCTTGGATTGTCAATGCAGAAGGTGACTTGGTTGAGATCAAGTCAATTAAGATCTATTTGCAGCTGATAGAACAAAGCTTATTTTTGAGAATAACTGTTCTGAACTATACAGATATGGCACATGCTCTCACACGATTAATCAGAAAGAAGTTGATGTGTGATAATGCACTGTTAACCCCAATTTCATCTCCAATTGTTAACTTAACTCAAGTTATTGATCCAACAACACAGTTAGATTACTTCCCTAAGATAACATTCGAAAGGCTAAAAAATTATGACACAAGTTCAAATTATGCTAAAGGGAAGCTAACAAGAAATTACATGATACTGTTGCCATGGCAGCATGTTAATAGATATAACTTTGTCTTTAGTTCTACTGGATGTAAAGTTAGTCTGAAAACATGTATTGGAAAACTTATGAAAGACTTAAATCCTAAAGTTTTGTACTTTATTGGAGAAGGAGCAGGAAATTGGATGGCTAGAACAGCATGTGAATATCCTGATATCAAGTTTGTATATAGAAGTCTGAAAGATGACCTTGATCATCATTACCCTTTAGAATACCAGAGAGTGATAGGTGAATTAAGCAGAATCATAGATAGTGGTGAAGGGCTTTCAATGGAAACAACAGACGCAACTCAAAAAACTCATTGGGATTTGATACACAGAGTAAGCAAAGATGCTTTATTAATAACTTTATGTGATGCAGAATTTAAGGACAGAGATGATTTTTTTAAGATGGTAATTCTATGGAGAAAACATGTATTATCATGCAGAATTTGCACTACTTATGGGACAGACCTCTATTTATTTGCAAAGTATCACGCTAAAGACTGCAATGTAAAATTACCCTTTTTTGTGAGATCAGTTGCTACTTTTATTATGCAGGGTAGTAAGCTGTCAGGCTCAGAATGTTACATACTCTTAACACTAGGCCATCACAACAGTTTACCTTGCCATGGAGAAATACAAAATTCTAAGATGAAAATAGCAGTGTGTAATGATTTTTATGCTGCAAAGAAACTCGACAATAAATCGATTGAAGCTAATTGTAAATCACTTCTGTCAGGGCTAAGGATACCTATAAATAAGAAGGAACTAGATAGACAGAGAAGGTTATTAACACTACAAAGCAACCATTCTTCTGTAGCAACAGTTGGTGGCAGCAAGATCATAGAGTCTAAATGGCTAACAAACAAAGCAAGTACAATAATTGATTGGTTAGAGCATATTTTAAATTCTCCAAAAGGCGAATTAAATTATGATTTTTTTGAAGCATTAGAGAACACTTACCCTAATATGATTAAGCTAATAGATAACCTGGGGAATGCAGAGATTAAAAAATTGATCAAAGTAACTGGATACATGCTTGTAAGTAAGAAATGAGAAATGATGAAGATGATAAAATAGATGACAAATTCATACCATTCTAAAGTAATTGTTTGATTATGCAATTATATGGTAGTTAATTAAAAATTAAAATTAAAAATCAAAAGTTAAAGTTTAAAACCTATCGTTAAGTTTATTAAAAATAAGAAACTATAATTGAATGTATACGGTTTTTTTGCCGT----
>HMPV_Yokohama_P_9321_2018
AAAAAACGCGTATAAATTAAGTTACAAAAAAACATGGGACAAGTGAAAATGTCTCTTCAGGGGATTCACCTGAGTGATCTATCATACAAGCATGCTATATTAAAAGAGTCTCAGTACACAATAAAGAGAGATGTAGGCACAACAACAGCAGTGACACCCTCATCATTGCAACAAGAAATAACACTGTTGTGTGGAGAAATTCTATATGCTAAGCATACTGATTACAAATATGCTGCAGAAATAGGAATACAATATATCAGCACAGCTCTAGGGTCAGAGAGAGTACAGCAGATTCTAAGAAACTCAGGCAGTGAAGTTCAAGCGGTTTTAACCAGAACATACTCTTTGGGGAAAGTTAAAAACAATAAAGGAGAAGATTTACAGATGCTAGACATACATGGAGTAGAAAAAAGCTGGGTGGAAGAGATAGACAAAGAAGCAAGAAAAACAATGGCAACTTTACTTAAAGAATCATCAGGCAATATCCCACAAAATCAGAGGCCTTCAGCACCAGACACACCTATAATCTTATTATGTGTAGGTGCCTTAATATTTACCAAACTAGCCTCAACTATAGAAGTGGGATTAGAGACCACAGTCAGAAGAGCTAACCGTGTGCTAAGTGATGCACTCAAAAGATACCCTAGAATGGACATACCAAAAATCGCTAGATCCTTCTATGACTTATTTGAACAAAAAGTGTATTACAGAAGTTTGTTCATTGAGTATGGCAAAGCATTAGGCTCATCCTCTACAGGCAGCAAAGCAGAAAGTTTATTCGTTAATATATTCATGCAAGCTTATGGTGCTGGTCAAACAATGCTGAGGTGGGGGGTCATCGCCAGATCATCTAACAATATAATGTTAGGACATGTATCTGTACAGGCTGAGTTAAAACAGGTCACAGAAGTCTATGATCTAGTGCGAGAAATGGGCCCAGAATCTGGGCTCCTACATTTAAGGCAAAGCCCAAAAGCTGGACTGTTATCCTTAGCCAATTGTCCCAACTTTGCAAGTGTTGTTCTCGGCAATGCCTCAGGCTTAGGCATAATAGGTATGTATCGAGGGAGAGTGCCAAACACAGAACTATTTTCAGCAGCAGAAAGCTATGCCAAGAGTTTGAAAGAAAGTAATAAAATCAACTTTTCTTCATTAGGACTCACAGATGAAGAAAAAGAGGCTGCAGAACACTTTCTAAATGTGAGTGACGACAGTCAAAATGATTATGAGTAATTAAAAAAGTGGGACAAGTCAAAATGTCGTTCCCTGAAGGAAAAGATATTCTTTTCATGGGTAATGAAGCAGCAAAATTGGCAGAAGCTTTCCAGAAATCATTAAGAAAACCTAGTCATAAAAGATCTCAATCTATTATAGGAGAAAAAGTGAGCACTGTATCTGAAACATTGGAATTACCTACTATCAGTAGATCTACCAAACCAACCATATTGTCAGAGCCGAAGTTAGCATGGACAGACAAAGGTGGGGCAATCAGAACTGAAGTAAAGCAAACAATCAAAATTATGGATCCTATTGAAGAAGAAGAATCTACTGAGAAAAAGGTGCTACCCTCTAGTGACGGGAAAACTCCTGCAGAAAAGAAGTTGAAACCATCAACCAACACTAAAAAGAAAGTTTCATTTACACCGAATGAACCAGGAAAATACACAAAGTTGGAGAAAGATGCTCTAGACTTGCTTTCAGACAATGAAGAGGAAGATGCAGAATCTTCAATCTTAACCTTCGAAGAAAGAGATACCTCATCATTAAGCATTGAGGCCAGACTAGAATCGATTGAGGAGAAATTAAGCATGATACTAGGGCTATTAAGAACACTCAACATTGCCACAGCAGGACCCACAGCAGCAAGAGATGGGATCAGAGATGCAATGATTGGCATAAGGGAAGAACTAATAGCAGACATAATAAAAGAAGCCAAGGGAAAAGCAGCAGAAATGATGGAAGAGGAAATGAACCAACGGACAAAAATAGGAAATGGTAGTGTTAAATTAACTGAAAAGGCAAAGGAGCTCAACAAAATTGTTGAAGATGAAAGCACAAGTGGAGAATCTGAAGAAGAAGAAGAACCAAAAGACCTACAGGACAATAATCAGGAAGATGACATTTACCAGTTAATTATGTAGTTTAATAAAAATAAACAATGGGACAAGTAAAAATGGAGTCCTATCTGGTAGACACCTATCAGGGCATCCCTTACACAGCAGCTGTTCAAGTTGATCTAGTAGAAAAAGACCTGTTACCTGCAAGCCTAACAATATGGTTTCCTTTGTTTCAGGCCAATACACCACCAGCAGTTCTGCTTGATCAGCTAAAGACTCTGACAATAACTACTCTGTATGCTGCATCACAAAGTGGTCCAATACTAAAGGTGAATGCATCAGCCCAAGGTGCAGCAATGTCTGTACTTCCCAAAAGGTTTGAAGTCAATGCGACTGTAGCACTTGACGAATATAGTAAATTAGAATTTGACAAACTCACAGTCTGTGAGGTAAAAACAGTTTACTTAACAACTATGAAACCATATGGGATGGTATCAAAATTTGTGAGCTCAGCCAAATCAGTTGGCAAAAAAACACATGATCTAATTGCATTATGTGATTTTATGGATCTAGAAAAGAACACACCAGTTACAATACCAGCATTTATCAAATCAGTTTCTATCAAAGAGAGTGAATCAGCCACTGTTGAAGCTGCAATAAGCAGTGAAGCAGACCAAGCTCTAACACAAGCCAAAATTGCACCTTATGCGGGGCTGATCATGATTATGACCATGAACAATCCCAAAGGCATATTCAAGAAGCTTGGAGCTGGGACACAAGTTATAGTGGAACTAGGAGCATATGTCCAGGCTGAAAGCATAAGTAAAATATGCAAGACTTGGAGCCATCAAGGGACAAGATATGTGCTGAAGTCCAGATAACAACCAAGCAACCTGACCAAGAACTATCAACTCTATTCTATAGACTAAAAAGTTGCTGTTTTAGTTATATAAAAATCAAGTTAGAGTAAGAATTAAATCAATCAAGAGTGGGACAAATAAAAATGTCTTGGAAAGTGGTGATTATTTTTTCATTGCTAATAACACCTCAACACGGTCTTAAAGAGAGCTACTTAGAAGAATCATGTAGCACTATAACTGAGGGTTATCTCAGTGTTCTGAGGACAGGTTGGTATACCAACGTTTTTACATTAGAGGTGGGTGATGTAGAAAACCTCACATGTGCTGATGGACCTAGCCTAATAAAAACAGAATTAGATCTGACCAAAAGTGCACTAAGAGAGCTCAAAACAGTTTCTGCTGACCAGTTGGCAAGAGAGGAACAAATTGAAAATCCCAGACAATCTAGATTTGTTCTAGGAGCAATAGCACTCGGTGTTGCAACAGCAGCTGCAGTTACGGCAGGTGTTGCAATTGCAAAAACCATCCGGCTTGAGAGTGAAGTTACAGCAATTAAGAATGCCCTTAAAAAGACCAATGAGGCAGTGTCTACATTGGGGAATGGGGTTCGAGTGTTAGCGACCGCAGTGAGAGAACTGAAAGATTTTGTGAGCAAGAATTTAACTCGTGCAATCAACAAAAACAAGTGCGACATTGATGACCTAAAAATGGCCGTTAGTTTCAGTCAATTCAACAGAAGGTTTCTAAATGTTGTGCGGCAATTTTCAGACAATGCTGGAATAACACCAGCAATATCTTTAGATTTAATGACAGATGCTGAACTAGCCAGAGCTGTTTCCAACATGCCGACATCTGCAGGACAAATAAAATTGATGTTGGAAAACCGTGCAATGGTGCGGAGGAAGGGGTTTGGAATCCTGATAGGGGTCTACGGGAGCTCCGTAATTTACATGGTGCAGCTGCCAATCTTTGGCGTTATAGATACGCCTTGCTGGATAGTGAAAGCAGCCCCTTCTTGCTCTGAAAAGAAGGGAAACTATGCTTGCCTCCTAAGAGAAGACCAGGGGTGGTATTGTCAGAATGCAGGGTCAACTGTCTACTACCCAAATGAGAAGGACTGTGAAACAAGGGGAGATCATGTCTTTTGCGACACAGCAGCAGGAATTAATGTTGCTGAGCAATCAAAGGAGTGCAACATCAACATATCCACTACAAATTACCCATGCAAAGTCAGCACAGGAAGGCATCCTATCAGTATGGTTGCACTGTCCCCTCTTGGGGCTCTGGTTGCTTGTTACAAAGGAGTAAGCTGTTCCATTGGCAGCAATAGAGTAGGGATCATCAAGCAGCTGAACAAAGGTTGCTCTTATATTACCAACCAAGATGCAGACACAGTGACAATAGACAACACTGTATATCAGCTAAGCAAAGTTGAGGGTGAACAGCATGTTATAAAAGGCAGACCAGTGTCAAGCAGCTTTGATCCAGTCAAATTTCCTGAAGATCAGTTCAATGTTGCACTGGACCAAGTTTTTGAGAACATTGAAAACAGCCAGGCCTTGGTAGATCAATCAAACAGAATCCTAAGCAGTGCAGAGAAAGGGAACACTGGCTTCATCATTGTGATAATTCTAATTGCTGTCCTTGGCTCCAGTATGATCCTAGTGAGCATCTTCATCATAATCAAGAAAACAAGGAAACCAACAGGAGCACCTCCAGAGCTGAGTGGTGTCACAAACAACGGCTTCATACCACACAGTTAGTTAATTAAAAATAAAACAAAATTTGGGACAAATCATAATGTCTCGCAAGGCTCCATGCAAATATGAAGTGCGGGGCAAATGCAATAGAGGAAGTGAGTGTAAGTTTAACCACAATTACTGGAGTTGGCCAGATAGATACTTATTAATAAGATCAAATTATCTATTAAATCAGCTTTTAAGGAACACTGATAGAGCTGATGGCCTATCAATAATATCAGGCGCAGGCAGAGAAGACAGAACGCAAGATTTTGTTCTAGGTTCTACCAATGTGGTTCAAGGTTATATTGATGATAACCAAAGCATAACAAAGGCTGCAGCCTGCTACAGTCTACACAACATAATCAAACAACTACAAGAAGTTGAAGTTAGGCAGGCTAGAGATAACAAACTATCTGACAGCAAGCATGTGGCACTCCACAACTTAATCTTATCTTACATGGAGATGAGCAAAACTCCTGCATCTTTAATCAACAATCTTAAAAGACTGCCGAGAGAAAAACTGAAAAAATTAGCAAAGCTGATAATTGACTTATCAGCAGGTGCTGACAATGACTCTTCATATGCCCTGCAAGACAGTGAAAGCACTAATCAAGTGCAGTGAGCATGGTCCTGTTTTCATCACTATAGAGGTTGATGACATGATATGGACTCAAAAAGAATTAAAAGAAGCTTTATCCGATGGGATAGTGAAGTCTCATACCAACATTTACAATTGTTATTTAGAAAACATAGAAATCATATATGTCAAGGCTTACCTAAGTTAGTAAAAACACATCAGATTGGGATAAATGACAATGATAACATTAGATGTCATTAAAAATGATGGGTCTTCAAAAACATGTACTCACCTCAAAAAAATAATCAAAGACCACTCTGGTAAAGTGCTTATTGCACTTAAGTTAATATTAGCTTTACTAACATTTTTCACAGTAACAATCACTATAAATTATATAAAAGTAGAAAACAATCTGCAAATATGCCAGTCAAAAACTGAGCCAGACAAAGAAGACTCACCATCAAACACCACATCTGTCACAACCAAGACCACTCTAGACCATGATATAACACAGTATTTTAAAAGATTGATTCAAAGGTATACAGATTCTGTAATAAACAAGGACACATGCTGGAAAATAAGCAGAAATCAATGCACAAATATAACAACATATAAATTTTTATGTTTTAAACCTGAAGACTCAAAAATCAACAGTTGTGACAGACTGACAGATTTATGCAGAAACAAATCAAAACCAGCAGTTGAAGCATATCACACAGTAGAATGCCATTGTATATACACAATCGAATGGAAGTGCTATCATTATTCAATAGATAAGACTCAATCTTGAATGTTAAGACTAGATTAGGATCCGTCTAAGACTATTAGTTCAATAGTTTAGTTATTTAAAAATATTTTGAAAACAGGTAGGTTTCTATGACACCTTACAGCAATAGGTAATAATTAATAACTTAATTACACTTAAAACATTATTTAAAACCATAACTAATTAATTTATAAAGTAAAAACAAAAATATGGGACAAGTAGTTATGGAGGTGAAGGTAGAGAACATTCGAGCAATAGACATGCTCAAAGCAAGAGTTAAAAATCGTGTGGCACGCAGCAAATGCTTTAGAAATGCTTCTTTAATCCTCATAGGAATAACTGCTATGAGTATAGCCCTCAATATCTATCTGATCATAAACTACACAATACAAAAAACTGCATCTGAATCAGAACACCATACTAGCTCTCCACCCACAGAATCCAACAAAGAAACTTCAACAATCCCTATAGACAACCCAGACATCAATCCAAGCTCACAGCTTCCAACTCAACAGTCCACAGAAAGCCCCACACTCAACTCCGCAGCCTCGATGAGCCCATCAGAAACAGAGCCAACATCAACATCAGACACAACAAATCGTCTGTCCTTTGTAGACAGATCCACAACACAACCAAGTGAAAGCAGAACGAAGACAAAATCGACAGCCCACAGAAGAAACATCCCAAGTACAGTCTCCAGAACACAATTCCCATCACAGGCAACAACGAAGGCGGCCCCCAGAGCCACCACCCTCAGAACAAAGACAAAATCGACAGCCCACAGAAGAAACATCCCAAGTACAGTCTCCAGAACACAATTCCCATCACGGGCAACAACGAAGGCGGCCCCCAGAGCCACCACCCTCCGCACGAGCAGCGCAACAAGGAGACCAACTGCAACATCCGTCCAGTCCGACAGCAGCACCACAGCTCAAAACCATGAAGAAACAGGCTCAGTGAACCCACAGGCATCTGCAAGCACAATGCAAAAATAGCACACCAACATCATAAAAACAAATTAGTTAACAAAAAATATGAAACAGCTCTCAAGTAAAACATGTAGGTACTAACAATCAAGAAATCAAAAGACAACTCATAATCCACCTAAAACAGCTACAACATCATATCAACTTTGCTCAAATCACCCTGAGAGAAACTTTCACCCCTATACTGACAATATCACAATCATCTCAAGAAAATAATCTGGGCAAAACAGCACCAAAGAGACAAATAACAATGGATCCTCTTAATGAATCCACTGTTAATGTCTATCTCCCTGATTCGTACCTTAAAGGAGTAATATCTTTCAGTGAAACTAATGCAATTGGTTCATGTCTCTTAAAAAGACCTTACTTAAAAAATGACAACACTGCAAAAGTTGCCATAGAAAATCCTGTTATTGAGCATGTTAGACTCAAAAATGCAGTCAATTCTAAAATGAAAATATCAGATTACAAAGTAGTAGAACCAGTAAACATGCAACATGAAATAATGAAGAATGTACACAGTTGTGAACTCACACTATTGAAACAGTTTTTAACAAGGAGTAAAAACATTGGCACTCTCAAGTTAAATATGATATGTGATTGGCTGCAATTAAAGTCTACATCAGATGATACCTCAATCCTAGGTTTTATAGATGTAGAATTTATACCTAGTTGGGTAAGCAACTGGTTTAGTAATTGGTACAATCTCAACAAGTTAATTTTAGAATTCAGAAGAGAGGAAGTAATAAGAACTGGTTCAATCTTGTGTAGATCATTGGGCAAGTTAGTTTTTATTGTATCATCATATGGATGTATCGTCAAGAGCAACAAAAGCAAAAGAGTGAGCTTCTTCACATACAATCAACTGTTAACATGGAAAGATGTGATGCTAAGTCGATTCAATGCAAATTTTTGTATATGGGTGAGCAACAGTCTGAATGAAAATCAGGAAGGGCTAGGGTTGAGAAGTAATCTGCAAGGTATGTTAACTAATAAATTATATGAAACTGTAGATTATATGTTAAGTTTATGTTGCAATGAAGGTTTCTCACTTGTGAAAGAGTTCGAAGGTTTTATTATGAGTGAAATCCTTAGGATTACTGAACATGCTCAATTCAGTACTAGATTTAGAAATACTTTATTAAATGGATTAACAGATCAATTAACAAAATTAAAAAATAAAAACAGGCTCAGAGTTCATGGTACCGTATTAGAAAATAATGATTATCCAATGTATGAGGTTGTACTTAAATTATTAGGAGATACTCTGAGATGCATCAAATTATTAATCAATAAAAACTTAGAGAATGCTGCAGAATTATACTATATATTCAGAATTTTTGGTCACCCAATGGTAGATGAAAGAGATGCAATGGATGCTGTAAAACTAAACAATGAAATCACAAAAATCCTTAGGTTGGAGAGCTTGACTGAACTAAGAGGGGCATTCATATTAAGGATCATCAAAGGATTTGTGGATAACAATAAAAGGTGGCCCAAAATTAAAAACCTAAAAGTGCTTAGCAAAAGATGGACTATGTACTTCAAAGCAAAAAGTTACCCCAGTCAACTCGAATTAAGTGAGCAAGACTTTCTGGAGCTTGCTGCAATACAATTTGAACAAGAGTTTTCTGTTCCTGAAAAAACCAATCTTGAGATGGTATTAAATGATAAAGCTATATCACCTCCTAAAAGATTAATATGGTCTGTGTATCCCAAGAATTACTTACCTGAGACGATAAAAAACCGATATCTAGAAGAAGCTTTCAATGCAAGTGATAGCCTTAAAACAAGGAGAGTGCTAGAGTACTATTTGAAAGATAATAAATTTGATCAAAGAGAACTTAAGAGTTATGTAGTTAGACAAGAATATTTAAATGATAAAGAACACATTGTCTCATTAACTGGAAAAGAAAGAGAATTAAGTGTAGGTAGAATGTTTGCTATGCAACCAGGGAAACAGCGACAAATACAAATATTAGCAGAGAAATTGTTAGCTGATAACATTGTACCTTTTTTCCCAGAAACTTTAACAAAATATGGTGATCTAGATCTTCAGAGAATAATGGAAATCAAATCGGAACTTTCTTCTATTAAAACCAGAAGAAATGATAGTTATAATAATTACATTGCAAGAGCATCCATAGTAACTGATTTAAGCAAGTTCAACCAGGCCTTTAGATATGAAACTACAGCAATCTGCGCAGATGTAGCAGACGAATTACATGGAACACAAAGCTTATTCTGTTGGTTACATCTTATCGTTCCTATGACTACAATGATATGTGCCTATAGACATGCACCACCAGAAACAAAAGGTGAATATGATATAGATAAGATAGAAGAGCAAAGTGGTTTATATAGATATCATATGGGTGGTATTGAAGGATGGTGTCAAAAACTCTGGACAATGGAAGCTATATCTTTATTGGATGTTGTATCTGTAAAAACACGGTGTCAAATGACATCTTTATTAAACGGTGACAACCAATCAATAGATGTAAGTAAACCAGTCAAGTTATCTGAAGATTTAGATGAAGTGAAGGCAGATTACCGCTTGGCAGTAAAAATGCTAAAAGAAATAAGAGATGCATACAGAAATATAGGCCATAAACTTAAAGAAGGGGAAACATATATATCAAGGGATCTTCAGTTTATAAGCAAGGTGATTCAATCTGAAGGGGTAATGCATCCTACCCCTATAAAAAAGATCCTAAGAGTAGGACCGTGGATAAATACAATATTAGATGACATTAAAACTAGTGCTGAGTCAATAGGGAGTCTATGTCAAGAATTAGAATTTAGGGGAGAAAGCATAATAGTTAGTCTGATATTAAGAAACTTCTGGCTGTATAACTTATACATGCATGAATCAAAGCAACATCCTCTAGCAGGGAAGCAGTTATTTAAACAACTAAATAAAACATTAACATCAGTGCAGAGATTTTTTGAAATCAAAAAGGAAAATGAAGTAGTAGATCTATGGATGAACATACCAATGCAATTTGGTGGAGGAGATCCAGTAGTCTTCTATAGATCTTTCTATAGAAGGACTCCTGATTTTTTAACTGAGGCAATCAGCCATGTGGATATTCTGTTAAAAATATCAACTAACATAAAAAATGAAACAAAAATAAGTTTTTTCAAAGCCTTACTATCACTAGAGAAAAATGAGCGTGCTACACTGACAACACTAATGAGAGATCCTCAGGCTGTTGGATCAGAACGACAAGCAAAAGTAACAAGTGATATCAATAGAACAGCAGTCACCAGTATCTTAAGTCTTTCCCCAAATCAACTTTTCAGTGATAGTGCTATACATTACAGCAGAAATGAAGAAGAAGTAGGAATCATTGCAGAAGACATAACACCCGTTTATCCTCATGGGCTAAGAGTTTTATATGAATCATTACCTTTTCACAAAGCTGAAAAAGTTGTAAACATGATATCAGGGACAAAATCTATAACTAACTTATTACAGAGAACATCTGCTATTAATGGTGAAGATATTGACAGGGCTGTATCTATGATGTTGGAGAATCTAGGATTATTATCTAGAATATTGTCAATAGTTGTTGATAGTATAGAAATTCCAACCAAATCTAATGGTAGGCTGATATGTTGTCAAATTTCTAGGACTTTAAGAGAGACATCATGGAATAATATGGAAATAGTTGGAGTAACATCTCCTAGCATCACTACATGCATGGATGTCATATATGCAACTAGTTCTCATTTGAAGGGGATAATTATTGAGAAGTTCAGCACTGACAGAACTACAAGAGGTCAAAGAGGTCCAAAAAGCCCTTGGGTAGGGTCGAGTACTCAAGAGAAAAAATTAGTACCTGTTTATAACAGACAAATTCTCTCAAAACAACAAAGAGAACAGCTAGAAGCAATTGGAAAAATGAGATGGGTGTATAAAGGAACACCAGGCTTGCGGCGATTACTCAACAAGATCTGTCTTGGGAGTTTAGGCATTAGTTACAAGTGTGTAAAACCTTTATTACCTAGATTTATGAGTGTAAATTTCTTACATAGATTATCTGTCAGTAGTAGACCTATGGAATTCCCAGCATCAGTTCCAGCTTATAGAACAACAAATTACCATTTTGACACTAGTCCCATTAATCAAGCACTAAGTGAGAGATTTGGGAATGAAGATATTAACTTGGTCTTCCAAAATGCAATCAGCTGTGGTATTAGCATAATGAGTGTAGTAGAGCAATTAACAGGTAGGAGCCCAAAACAGTTAGTTTTAATACCCCAACTAGAGGAAATAGACATTATGCCACCACCAGTGTTTCAAGGAAAATTCAATTATAAACTAGTAGATAAGATAACTTCTGATCAACATATCTTCAGTCCGGACAAAATAGATATGTTGACATTAGGGAAAATGCTCATGCCCACTATAAAGGGTCAGAAAACAGATCAGTTCTTAAATAAGAGAGAGAATTATTTCCATGGAAATAATCTTATTGAGTCTTTATCAGCAGCATTAGCATGCCATTGGTGTGGGATATTAACAGAACAATGCATAGAAAATAATATTTTCAAGAAAGACTGGGGTGACGGGTTTATATCAGATCATGCTTTTATGGACTTCAAAATATTCTTATGTGTCTTTAAAACTAAACTTTTATGTAGTTGGGGATCCCAAGGGAAAAACATTAAAGATGAAGATATAATAGATGAATCAATAGATAAATTGTTAAGGATTGATAATACTTTTTGGAGAATGTTCAGCAAGGTTATGTTTGAACCAAAAGTTAAGAAGAGGATAATGTTATATGATGTAAAATTCCTATCACTAGTAGGTTACATAGGGTTTAAGAACTGGTTTATAGAGCAGTTGAGGTCAGCTGAGTTGCATGAAATACCTTGGATTGTCAATGCAGAAGGTGACTTGGTTGAGATCAAGTCAATTAAGATCTATTTGCAGCTGCTAGAACAAAGCTTATTTTTGAGAATAACTGTTCTGAACTATACAGATATGGCACATGCTCTCACACGATTAATCAGAAAGAAGTTGATGTGTGATAATGCACTGTTAACCCCAATTTCATCTCCAATTGTTAACTTAACTCAAGTTATTGATCCAACAACACAGTTAGATTACTTCCCCAAGATAACATTCGAAAGGCTAAAAAATTATGACACAAGTTCAAATTATGCTAAAGGAAAGCTAACAAGAAATTACATGATACTGTTGCCATGGCAGCATGTTAATAGATATAACTTTGTCTTTAGTTCTACTGGATGTAAAGTTAGTCTGAAAACATGTATTGGAAAACTTATGAAAGACTTAAATCCTAAAGTTTTGTACTTTATTGGAGAAGGAGCAGGAAATTGGATGGCCAGAACAGCATGTGAATATCCTGATATCAAGTTTGTATATAGAAGTCTGAAAGATGACCTTGATCATCATTACCCTTTAGAATACCAGAGAGTGATAGGTGAATTAAGCAGAATCATAGATAGTGGTGAAGGGCTTTCAATGGAAACAACAGACGCAACTCAAAAAACTCATTGGGATTTGATACACAGAGTAAGCAAAGATGCTTTATTAATAACTTTATGTGATGCAGAATTTAAGGACAGAGATGATTTTTTTAAGATGGTAATTCTATGGAGAAAACATGTATTATCATGCAGAATTTGCACTACTTATGGGACAGACCTCTATTTATTCGCAAAGTATCACGCTAAAGACTGCAATGTAAAATTACCCTTTTTTGTGAGATCAGTTGCTACTTTTATTATGCAGGGTAGTAAGCTGTCAGGCTCAGAATGTTACATACTCTTAACACTAGGCCATCACAACAGTTTACCTTGCCATGGAGAAATACAAAATTCTAAGATGAAAATAGCAGTGTGTAATGATTTTTATGCTGCAAAGAAACTCGACAATAAATCGATTGAAGCTAATTGTAAATCACTTCTGTCAGGGCTAAGGATACCTATAAATAAGAAGGAACTAGATAGACAGAGAAGGTTATTAACACTACAAAGCAACCATTCTTCTGTAGCAACAGTTGGTGGCAGCAAGATCATAGAGTCTAAATGGCTAACAAACAAAGCAAGTACAATAATTGATTGGTTAGAGCATATTTTAAATTCTCCAAAAGGCGAATTAAATTATGATTTTTTTGAAGCATTAGAGAACACTTACCCTAATATGATTAAGCTAATAGATAACCTGGGGAATGCAGAGATTAAAAAATTGATCAAAGTAACTGGATACATGCTTGTAAGTAAGAAATGAGAATTGATGAAGATGATAAAATAGATGACAAATTCATACCATTCTAAAGTAATTGTTTGATTATGCAATTATATGGTAGTTAATTAAAATTAAAATTAAAAATCAAAAGTTAAAGTTTAAAACCTATCATTAAGTTTATTAAAAATAAGAAACTATAATTGAATGTATACGGTTTTTTTGCCG------------
>HMPV_Yokohama_P_9299_2018
AAAACGCGTATAAATTAAGGTACAAAAAAACATGGGACAAGTGAAAATGTCTCTTCAGGGGATTCACCTGAGTGATCTATCATACAAGCATGCTATATTAAAAGAGTCTCAGTACACAATAAAGAGAGATGTAGGCACAACAACAGCAGTGACACCCTCATCATTGCAACAAGAAATAACACTGTTGTGTGGAGAAATTCTATATGCTAAGCATACTGATTACAAATATGCTGCAGAAATAGGAATACAATATATCAGCACAGCTCTAGGGTCAGAGAGAGTACAGCAGATTCTAAGAAACTCAGGCAGTGAAGTTCAAGCGGTTTTAACCAGAACATACTCTTTGGGGAAAGTTAAAAACAATAAAGGAGAAGATTTACAGATGCTAGACATACATGGAGTGGAAAAAAGCTGGGTGGAAGAGATAGACAAAGAAGCAAGAAAAACAATGGCAACTTTACTTAAAGAATCATCAGGCAATATCCCACAAAATCAGAGGCCTTCAGCACCAGACACACCTATAATCTTATTATGTGTAGGTGCCTTAATATTTACCAAACTAGCCTCAACTATAGAAGTGGGATTAGAGACCACAGTCAGAAGAGCTAACCGTGTGCTAAGTGATGCACTCAAAAGATACCCTAGAATGGACATACCAAAAATCGCTAGATCCTTCTATGACTTATTTGAACAAAAAGTGTATTACAGAAGTTTGTTCATTGAGTATGGCAAAGCATTAGGCTCATCCTCTACAGGCAGCAAAGCAGAAAGTTTATTCGTTAATATATTCATGCAAGCTTATGGTGCTGGTCAAACAATGCTGAGGTGGGGGGTCATCGCCAGATCATCTAACAATATAATGTTAGGACATGTATCTGTACAGGCTGAGTTAAAACAGGTCACAGAAGTCTATGATCTAGTGCGAGAAATGGGCCCAGAATCTGGGCTCCTACATTTAAGGCAAAGCCCAAAAGCTGGACTGTTATCCTTAGCCAATTGTCCCAACTTTGCAAGTGTTGTTCTCGGCAATGCCTCAGGCTTAGGCATAATAGGTATGTATCGAGGGAGAGTGCCAAACACAGAACTATTTTCAGCAGCAGAAAGCTATGCCAAGAGTTTGAAAGAAAGTAATAAAATCAACTTTTCTTCATTAGGACTCACAGATGAAGAAAAAGAGGCTGCAGAACACTTTCTAAATGTGAGTGACGACAGTCAAAATGATTATGAGTAATTAAAAAAGTGGGACAAGTCAAAATGTCGTTCCCTGAAGGAAAAGATATTCTTTTCATGGGTAATGAAGCAGCAAAATTGGCAGAAGCTTTCCAGAAATCATTAAGAAAACCTAGTCATAAAAGATCTCAATCTATTATAGGAGAAAGAGTGAGCACTGTATCTGAAACATTGGAATTACCTACTATCAGTAGACCTACCAAACCAACCATATTGTCAGAGCCGAAGTTAGCATGGACAGACAAAGGTGGGGCAATCAGAACTGAAGTAAAGCAAACAATCAAAATGATGGATCCTATTGAAGAAGAAGAATCTACTGAGAAAAAGGTGCTACCCTCTAGTGACGGGAAAACTCCTGCAGAAAAGAAGTTGAAACCATCAACCAACACTAAAAAGAAAGTTTCATTTACACCGAATGAACCAGGAAAATACACAAAGTTGGAGAAAGATGCTCTAGACTTGCTTTCAGACAATGAAGAGGAAGATGCAGAATCTTCAATCTTAACCTTCGAAGAAAGAGATACCTCATCATTAAGCATTGAGGCCAGACTAGAATCGATTGAGGAGAAATTAAGCATGATACTAGGGCTATTAAGAACACTCAACATTGCCACAGCAGGACCCACAGCAGCAAGAGATGGGATCAGAGATGCAATGATTGGCATAAGGGAAGAACTAATAGCAGACATAATAAAAGAAGCCAAGGGAAAAGCAGCAGAAATGATGGAAGAGGAAATGAACCAACGGACAAAAATAGGAAATGGTAGTGTTAAATTAACTGAAAAGGCAAAGGAGCTCAACAAAATTGTTGAAGATGAAAGCACAAGTGGAGAATCTGAAGAAGAAGAAGAACCAAAAGACCTACAGGACAATAATCAGGAAGATGACATTTACCAGTTAATTATGTAGTTTAATAAAAATAAACAATGGGACAAGTAAAAATGGAGTCCTATCTGGTAGACACCTATCAGGGCATCCCTTACACAGCAGCTGTTCAAGTTGATCTAGTAGAAAAAGACCTGTTACCTGCAAGCCTAACAATATGGTTTCCTTTGTTTCAGGCCAATACACCACCAGCAGTTCTGCTTGATCAGCTAAAGACTCTGACAATAACTACTCTGTATGCTGCATCACAAAGTGGTCCAATACTAAAGGTGAATGCATCAGCCCAAGGTGCAGCAATGTCTGTACTTCCCAAAAGGTTTGAAGTCAATGCGACTGTAGCACTTGACGAATATAGTAAATTAGAATTTGACAAACTCACAGTTTGTGAGGTAAAAACAGTTTACTTAACAACTATGAAACCATATGGGATGGTATCAAAATTTGTGAGCTCAGCCAAATCAGTTGGCAAAAAAACACATGATCTAATTGCATTATGTGATTTTATGGATCTAGAAAAGAACACACCAGTTACAATACCAGCATTTATCAAATCAGTTTCTATCAAAGAGAGTGAATCAGCCACTGTTGAAGCTGCAATAAGCAGTGAAGCAGACCAAGCTCTAACACAAGCCAAAATTGCACCTTATGCGGGGCTGATCATGATTATGACCATGAACAATCCCAAAGGCATATTCAAGAAGCTTGGAGCTGGGACACAAGTTATAGTGGAACTAGGAGCATATGTCCAGGCTGAAAGCATAAGTAAAATATGCAAGACTTGGAGCCATCAAGGGACAAGATATGTGCTGAAGTCCAGATAACAACCAAGCAACCTGACCAAGAACTATCAACTCTATTCTATAGACTAAAAAGTTGCTGTTTTAGTTATATAAAAATCAAGTTAGAGTAAGAATTAAATCAATCAAGAGTGGGACAAATAAAAATGTCTTGGAAAGTGGTGATTATTTTTTCATTGCTAATAACACCTCAACACGGTCTTAAAGAGAGCTACTTAGAAGAATCATGTAGCACTATAACTGAGGGTTATCTCAGTGTTCTGAGGACAGGTTGGTATACCAACGTTTTTACATTAGAGGTGGGTGATGTAGAAAACCTCACATGTGCTGATGGACCTAGCCTAATAAAAACAGAATTAGATCTGACCAAAAGTGCACTAAGAGAGCTCAAAACAGTTTCTGCTGACCAGTTGGCAAGAGAGGAACAAATTGAAAATCCCAGACAATCTAGATTTGTTCTAGGAGCAATAGCACTCGGTGTTGCAACAGCAGCTGCAGTTACGGCAGGTGTTGCAATTGCAAAAACCATCCGGCTTGAGAGTGAAGTTACAGCAATTAAGAATGCCCTTAAAAAGACCAATGAAGCAGTGTCTACATTGGGGAATGGGGTTCGAGTGTTAGCGACCGCAGTGAGAGAACTGAAAGATTTTGTGAGCAAGAATTTAACTCGTGCAATCAACAAAAACAAGTGCGACATTGATGACCTAAAAATGGCCGTTAGTTTCAGTCAATTCAACAGAAGGTTTCTAAATGTTGTGCGGCAATTTTCAGACAATGCTGGAATAACACCAGCAATATCTTTAGACTTAATGACAGATGCTGAACTAGCCAGAGCTGTTTCCAACATGCCGACATCTGCAGGACAAATAAAATTGATGTTGGAAAACCGTGCAATGGTGCGGAGGAAGGGGTTTGGAATCCTGATAGGGGTCTACGGGAGCTCCGTAATTTACATGGTGCAGCTGCCAATCTTTGGCGTTATAGATACGCCTTGCTGGATAGTGAAAGCAGCCCCTTCTTGCTCTGAAAAGAAGGGAAACTATGCTTGCCTCCTAAGAGAAGACCAGGGGTGGTATTGTCAGAATGCAGGGTCAACTGTCTACTACCCAAATGAGAAGGACTGTGAAACAAGGGGAGATCATGTCTTTTGCGACACAGCAGCAGGAATTAATGTTGCTGAGCAATCAAAGGAGTGCAACATCAACATATCCACTACAAATTACCCATGCAAAGTCAGCACAGGAAGGCATCCTATCAGTATGGTTGCACTGTCCCCTCTTGGAGCTCTGGTTGCTTGTTACAAAGGGGTAAGCTGTTCCATTGGCAGCAATAGAGTAGGGATCATCAAGCAGCTGAACAAAGGTTGCTCTTATATTACCAACCAAGATGCAGACACAGTGACAATAGACAACACTGTATATCAGCTAAGCAAAGTTGAGGGTGAACAGCATGTTATAAAAGGCAGACCAGTGTCAAGCAGCTTTGATCCAGTCAAATTTCCTGAAGATCAGTTCAATGTTGCACTGGACCAAGTTTTTGAGAACATTGAAAACAGCCAGGCCTTGGTAGATCAATCAAACAGAATCCTAAGCAGTGCAGAGAAAGGGAACACTGGCTTCATCATTGTGATAATTCTAATTGCTGTCCTTGGCTCCAGTATGATCCTAGTGAGCATCTTCATTATAATCAAGAAAACAAGGAAACCAACAGGAGCACCTCCAGAGCTGAGTGGTGTCACAAACAACGGCTTCATACCACACAGTTAGTTAATTAAAAATAAAACAAAATTTGGGACAAATCATAATGTCTCGCAAGGCTCCATGCAAATATGAAGTGCGGGGCAAATGCAATAGAGGAAGTGAGTGTAAGTTTAACCACAATTACTGGAGTTGGCCAGATAGATACTTATTAATAAGATCAAATTATCTATTAAATCAGCTTTTAAGGAACACTGATAGAGCTGATGGCCTATCAATAATATCAGGCGCAGGCAGAGAAGACAGAACGCAAGATTTTGTTCTAGGTTCCACCAATGTGGTTCAAGGTTATATTGATGATAACCAAAGCATAACAAAGGCTGCAGCCTGCTACAGTCTACACAACATAATCAAACAACTACAAGAAGTTGAAGTTAGGCAGGCTAGAGATAACAAACTATCTGACAGCAAGCATGTGGCACTCCACAACTTAATCTTATCTTACATGGAGATGAGCAAAACTCCTGCATCTTTAATCAACAATCTTAAAAGACTGCCGAGAGAAAAACTGAAAAAATTAGCAAAGCTGATAATTGACTTATCAGCAGGTGCTGACAATGACTCTTCATATGCCCTGCAAGACAGTGAAAGCACTAATCAAGTGCAGTGAGCATGGTCTTGTTTTCATCACTATAGAGGTTGATGACATGATATGGACTCAAAAAGAATTAAAAGAAGCTTTATCCGATGGGATAGTGAAGTCTCATACCAACATTTACAATTGTTATTTAGAAAACATAGAAATTATATATGTCAAGGCTTACCTAAGTTAGTAAAAACACATCAGATTGGGATAAATGACAATGATAACATTAGATGTCATTAAAAATGATGGGTCTTCAAAAACATGTACTCACCTCAAAAAAATAATCAAAGACCACTCTGGTAAAGTGCTTATTGCACTTAAGTTAATATTAGCTTTACTAACGTTTTTCACAGTAACAATCACTATAAATTATATAAAAGTAGAAAACAATCTGCAAATATGCCAGTCAAAAACTGAGCCAGACAAAGAAGACTCACCATCAAACACCACATCTGTCACAACCAAGACCACTCTAGACCATGATATAACACAGTATTTTAAAAGATTGATTCAAAGGTATACAGATTCTGTAATAAACAAGGACACATGCTGGAAAATAAGCAGAAATCAATGCACAAATATAACAACATATAAATTTTTATGTTTTAAACCTGAAGACTCAAAAATCAACAGTTGTGACAGACTGACAGATTTATGCAGAAACAAATCAAAACCAGCAGTTGAAGCATATCACACAGTAGAATGCCATTGTATATACACAATCGAATGGAAGTGCTATCATTATTCAATAGATAAGACTCAATCTTGAATGTTAAGACTAGATTAGGATCCGTCTAAGACTATTAGTTCAATAGTTTAGTTATTTAAAAATATTTTGAAAACAGGTAGGTTTCTATGACACCTTACAGCAATAGGTAATAATTAATAACTTAATTACACTTAAAACATTATTTAAAACCATAACTAATTAATTTATAAAGTAAAAACAAAAATATGGGACAAGTAGTTATGGAGGTGAAGGTAGAGAACATTCGAGCAATAGACATGCTCAAAGCAAAAGTTAAAAATCGTGTGGCACGCAGCAAATGCTTTAGAAATGCTTCTTTAATCCTCATAGGAATAACTGCTATGAGCATAGCCCTCAATATCTATCTGATCATAAACTATACAATACAAAAAACTGCATCTGAATCAGAACACCATACTAGCTCTCCACCCACAGAATCCAACAAAGAAACTTCAACAATCCCTATAGATAACCCAGACATCAATCCAAGCTCACAGCTTCCAACTCAACAGTCCACAGAAAGCCCCACACTCAACTCCGCAGCCTCGATGAGCCCATCAGAAACAGAGCCAACATCAACATCAGACACAACAAATCGTCTGTCCTCTGTAGATAGATCCACAACACAACCAAGTGAAAGCAGAACAAAGACAAAATCGACAGCCCACAGAAGAAACATCCCAAGTACAGTCTCCAGAACAAAACTCCCATCACGGGCAACAACGAAGGCGGCCCCCAGAGCTACCACCCTCAGAACAAAGACAAAATCGACAGCCCACAAAAGAAACATCCCAAGTACAGTTTCCAGAACACAATTCCCATCACGGGCAACAACGAAGGCGGCCCCCAGAGCCACCACCCTCCGCACGAGCAGCGCAACAAGGAGACCAACTGCAACATCAGTCCAGTCCGACAGCAGCACCACAGCTCAAAACCATGAAGAAACAGGTTCAGTGAACCCACAGGCATCTGTAAGCACAATGCAAAAATAGCACACCAACATTGTAAAAACAAATTAGTTAACAAAAAAATATGAAACAGCTCTAAAGTAAAACATGTAGGTACTAACAATCAAGAAATCAAAAGACAACTCATAATCCACCTAAAACAGCTACAACATCATATCAACTTTGCTCAAATCACCCTGAGAGAAACTTTCACCCCTATACTGACAATATCACAATCATCTCAAGAAAATAATCTGGGCAAAACAGCACCAAAGAGACAAATAACAATGGATCCTCTTAATGAATCCACTGTTAATGTCTATCTCCCTGATTCGTACCTTAAAGGAGTAATATCTTTCAGTGAAACTAATGCAATTGGTTCATGTCTCTTAAAAAGACCTTACTTAAAAAATGACAACACTGCAAAAGTTGCCATAGAAAATCCTGTTATTGAGCATGTTAGACTCAAAAATGCAGTCAATTCTAAAATGAAAATATCAGATTACAAGGTAGTAGAACCAGTAAACATGCAACATGAAATAATGAAGAATGTACACAGTTGTGAACTCACACTATTGAAACAGTTTTTAACAAGGAGTAAAAACATTGGCACTCTCAAGTTAAATATGATATGTGATTGGCTGCAATTAAAGTCTACATCAGATGATACCTCAATCCTAGGTTTTATAGATGTAGAATTTATACCTAGTTGGGTAAGCAACTGGTTTAGTAATTGGTACAATCTCAACAAGTTAATTTTAGAATTCAGAAGAGAGGAAGTAATAAGAACTGGTTCAATCTTGTGTAGATCATTGGGCAAGTTAGTTTTTATTGTATCATCATATGGATGTATCGTCAAGAGCAACAAAAGCAAAAGAGTGAGCTTCTTCACATACAATCAACTGTTAACATGGAAAGATGTGATGCTAAGTCGATTCAATGCAAATTTTTGTATATGGGTGAGCAACAGTCTGAATGAAAATCAGGAAGGGCTAGGGTTGAGAAGTAATCTGCAAGGTATGTTAACTAATAAATTATATGAAACTGTAGATTATATGTTAAGTTTATGTTGCAATGAAGGTTTCTCACTTGTGAAAGAGTTCGAAGGTTTTATTATGAGTGAAATCCTTAGGATTACTGAACATGCTCAATTCAGTACTAGATTTAGAAATACTTTATTAAATGGATTAACAGATCAATTAACAAAATTAAAAAATAAAAACAGGCTCAGAGTTCATGGTACCGTATTAGAAAATAATGATTATCCAATGTATGAAGTTGTACTTAAATTATTAGGAGATACTCTGAGATGCATAAAATTATTAATCAATAAAAACTTAGAGAATGCTGCAGAATTATACTATATATTCAGAATTTTTGGTCACCCAATGGTAGATGAAAGAGATGCAATGGATGCTGTAAAACTAAACAATGAAATCACAAAAATCCTTAGGTTGGAGAGCTTGACTGAACTAAGAGGGGCATTCATATTAAGGATCATCAAAGGATTTGTGGATAACAATAAAAGGTGGCCCAAAATTAAAAACCTAAAAGTGCTTAGCAAAAGATGGACTATGTACTTCAAAGCAAAAAGTTACCCCAGTCAACTCGAATTAAGTGAACAAGACTTTCTGGAGCTTGCTGCAATACAATTTGAACAAGAGTTTTCTGTTCCTGAAAAAACCAATCTTGAGATGGTATTAAATGATAAAGCTATATCACCTCCTAAAAGATTAATATGGTCTGTGTATCCCAAGAATTACTTACCTGAGACGATAAAAAACCGATATCTAGAAGAAGCTTTCAATGCAAGTGATAGCCTTAAAACAAGGAGAGTGCTAGAGTACTATTTGAAAGATAATAAATTTGATCAAAGAGAACTTAAGAGTTATGTAGTTAGACAAGAATATTTAAATGATAAAGAACACATTGTCTCATTAACTGGAAAAGAAAGAGAATTAAGTGTAGGTAGAATGTTTGCTATGCAACCAGGGAAACAGCGACAAATACAAATATTAGCAGAGAAATTGTTAGCTGATAACATTGTACCTTTCTTCCCAGAAACTTTAACAAAGTATGGTGATCTAGATCTTCAGAGAATAATGGAAATCAAATCGGAACTTTCTTCTATTAAAACCAGAAGAAATGATAGTTATAATAATTACATTGCAAGAGCATCCATAGTAACTGATTTAAGCAAGTTCAACCAAGCCTTTAGATATGAAACTACAGCAATCTGCGCAGATGTAGCAGACGAATTACATGGAACACAAAGCTTATTCTGTTGGTTACATCTTATCGTTCCTATGACTACAATGATATGTGCCTATAGACATGCACCACCAGAAACAAAAGGTGAATATGATATAGATAAGATAGAAGAGCAAAGTGGTTTATATAGATATCATATGGGTGGTATTGAAGGATGGTGTCAAAAACTCTGGACAATGGAAGCTATATCTTTATTGGATGTTGTATCTGTAAAAACACGGTGTCAAATGACATCTTTATTAAACGGTGACAACCAATCAATAGATGTAAGTAAACCAGTCAAGTTATCTGAAGATTTAGATGAAGTGAAGGCAGATTACCGCTTGGCAGTAAAAATGCTAAAAGAAATAAGAGATGCATACAGAAATATAGGCCATAAACTTAAAGAAGGGGAAACATATATATCAAGGGATCTTCAGTTTATAAGCAAGGTGATTCAATCTGAAGGGGTAATGCATCCTACCCCTATAAAAAAGATCCTAAGAGTAGGACCGTGGATAAATACAATATTAGATGACATTAAAACTAGTGCTGAGTCAATAGGGAGTCTATGTCAAGAATTAGAATTTAGGGGAGAAAGCATAATAGTTAGTCTGATATTAAGAAATTTCTGGCTGTATAACTTATACATGCATGAATCAAAGCAACATCCTCTGGCAGGGAAGCAGTTATTTAAACAACTAAATAAAACATTAACATCAGTGCAGAGATTTTTTGAAATCAAAAAGGAAAATGAAGTAGTAGATCTATGGATGAACATACCAATGCAATTTGGTGGAGGAGATCCAGTAGTCTTCTATAGATCTTTCTATAGAAGGACTCCTGATTTTTTAACTGAGGCAATCAGCCATGTGGATATTCTGTTAAAAATATCAACTAACATAAAAAATGAAACAAAAATAAGTTTTTTCAAAGCCTTACTATCAATAGAGAAAAATGAGCGTGCTACACTGACAACACTAATGAGAGATCCTCAGGCTGTTGGATCAGAACGACAAGCAAAAGTAACAAGTGATATCAATAGAACAGCAGTCACCAGTATCTTAAGTCTTTCCCCAAATCAACTTTTCAGTGATAGTGCTATACATTACAGCAGAAATGAAGAAGAAGTAGGAATCATTGCAGAAGACATAACACCCGTTTATCCTCATGGGCTAAGAGTTTTATATGAATCATTACCTTTTCACAAAGCTGAAAAAGTTGTAAACATGATATCAGGGACAAAATCTATAACTAACTTATTACAGAGAACATCTGCTATTAATGGTGAAGATATTGACAGGGCTGTATCTATGATGTTGGAGAATCTAGGATTATTATCTAGAATATTGTCAATAGTTGTTGATAGTATAGAAATTCCAACCAAATCTAATGGTAGGTTGATATGTTGTCAAATTTCTAGGACTTTAAGAGAGACATCATGGAATAATATGGAAATAGTTGGAGTAACATCTCCTAGCATCACTACATGCATGGATGTCATATATGCAACTAGTTCTCATTTGAAGGGGATAATTATTGAGAAGTTCAGCACTGACAGAACTACAAGAGGTCAAAGAGGTCCAAAAAGCCCTTGGGTAGGGTCGAGTACTCAAGAGAAAAAATTAGTACCTGTTTATAACAGACAAATTCTCTCAAAACAACAAAGAGAACAGCTAGAAGCAATTGGAAAAATGAGATGGGTGTATAAAGGAACACCAGGCTTGCGGCGATTACTCAACAAGATCTGTCTTGGGAGTTTAGGCATTAGTTACAAGTGTGTAAAACCTTTATTACCTAGATTTATGAGTGTAAATTTCTTACATAGATTATCTGTCAGTAGTAGACCTATGGAATTCCCAGCATCAGTTCCAGCTTATAGAACAACAAATTACCATTTTGACACTAGTCCCATTAATCAAGCACTAAGTGAGAGATTTGGGAATGAAGATATTAACTTGGTCTTCCAAAATGCAATCAGCTGTGGTATTAGCATAATGAGTGTAGTAGAGCAATTAACAGGTAGGAGCCCAAAACAGTTAGTTTTAATACCCCAACTAGAGGAAATAGACATTATGCCACCACCAGTGTTTCAAGGAAAATTCAATTATAAACTAGTAGATAAGATAACTTCTGATCAACATATCTTCAGTCCGGACAAAATAGATATGTTAACATTAGGGAAAATGCTCATGCCCACTATAAAGGGTCAGAAAACAGATCAGTTCTTAAATAAGAGAGAGAATTATTTCCATGGAAATAATCTTATTGAGTCTTTATCAGCAGCATTAGCATGCCATTGGTGTGGGATATTAACAGAACAATGCATAGAAAATAATATTTTCAAGAAAGACTGGGGTGACGGGTTTATATCAGATCATGCTTTTATGGACTTCAAAATATTCTTATGTGTCTTTAAAACTAAACTTTTATGTAGTTGGGGATCCCAAGGGAAAAACATTAAAGATGAAGATATGATAGATGAATCAATAGATAAATTGTTAAGGATTGATAATACTTTTTGGAGAATGTTCAGCAAGGTTATGTTTGAACCAAAAGTTAAGAAGAGGATAATGTTATATGATGTAAAATTCCTATCACTAGTAGGTTACATAGGGTTTAAGAACTGGTTTATAGAGCAGTTGAGGTCAGCTGAGTTGCATGAAATACCTTGGATTGTCAATGCAGAAGGTGACTTGGTTGAGATCAAGTCAATTAAGATCTATTTGCAGCTGATAGAACAAAGCTTATTTTTGAGAATAACTGTTCTGAACTATATAGATATGGCACATGCTCTCACACGATTAATCAGAAAGAAGTTGATGTGTGATAATGCACTGTTAACCCCAATTTCATCTCCAATTGTTAACTTAACTCAAGTTATTGATCCAACAACACAGTTAGATTACTTCCCTAAGATAACATTCGAAAGGCTAAAAAATTATGACACAAGTTCAAATTATGCTAAAGGGAAGCTAACAAGAAATTACATGATACTGTTGCCATGGCAGCATGTTAATAGATATAACTTTGTCTTTAGTTCTACTGGATGTAAAGTTAGTCTGAAAACATGTATTGGAAAACTTATGAAAGACTTAAATCCTAAAGTTTTGTACTTTATTGGAGAAGGAGCAGGAAATTGGATGGCTAGAACAGCATGTGAATATCCTGATATCAAGTTTGTATATAGAAGTCTGAAAGATGACCTTGATCATCATTACCCTTTAGAATACCAGAGAGTGATAGGTGAATTAAGCAGAATCATAGATAGTGGTGAAGGGCTTTCAATGGAAACAACAGACGCAACTCAAAAAACTCATTGGGATTTGATACACAGAGTAAGCAAAGATGCTTTATTAATAACTTTATGTGATGCAGAATTTAAGGACAGAGATGATTTTTTTAAGATGGTAATTCTATGGAGAAAACATGTATTATCATGCAGAATTTGCACTACTTATGGGACAGACCTCTATTTATTTGCAAAGTATCACGCTAAAGACTGCAATGTAAAATTACCCTTTTTTGTGAGATCAGTTGCTACTTTTATTATGCAGGGTAGTAAGCTGTCAGGCTCAGAATGTTACATACTCTTAACACTAGGCCATCACAACAGTTTACCTTGCCATGGAGAAATACAAAATTCTAAGATGAAAATAGCAGTGTGTAATGATTTTTATGCTGCAAAGAAACTCGACAATAAATCGATTGAAGCTAATTGTAAATCACTTCTGTCAGGGCTAAGGATACCTATAAATAAGAAGGAACTAGATAGACAGAGAAGGTTATTAACACTACAAAGCAACCATTCTTCTGTAGCAACAGTTGGTGGCAGCAAGATCATAGAGTCTAAATGGCTAACAAACAAAGCAAGTACAATAATTGATTGGTTAGAGCATATTTTAAATTCTCCAAAAGGCGAATTAAATTATGATTTTTTTGAAGCATTAGAGAACACTTACCCTAATATGATTAAGCTAATAGATAACCTGGGGAATGCAGAGATTAAAAAATTGATCAAAGTAACTGGATACATGCTTGTAAGTAAGAAATGAGAAATGATGAAGATGATAAAATAGATGACAAATTCATACCATTCTAAAGTAATTGTTTGATTATGCAATTATATGGTAGTTAATTAAAAATTAAAATTAAAAATCAAAAGTTAAAGTTTAAAACCTATCGTTAAGTTTATTAAAAATAAGAAACTATAATTGAATGTATACGGTTTTTTTGCC-------------
>HMPV_Yokohama_P_8945_2017
GGGGAAAAAAACGCGTATAAATTAAGTTACAAAAAAACATGGGACAAGTGAAAATGTCTCTTCAGGGGATTCACCTGAGTGATCTATCATACAAGCATGCTATATTAAAAGAGTCTCAGTACACAATAAAGAGAGATGTAGGCACAACAACAGCAGTGACACCCTCATCATTGCAACAAGAAATAACACTGTTGTGTGGAGAAATTCTATATGCTAAGCATACTGATTACAAATATGCTGCAGAAATAGGAATACAATATATCAGCACAGCTCTAGGGTCAGAGAGAGTACAGCAGATTCTAAGAAACTCAGGCAGTGAAGTTCAAGCGGTTTTAACCAGAACATACTCTTTGGGGAAAGTTAAAAACAATAAAGGAGAAGATTTACAGATGCTAGACATACATGGAGTGGAAAAAAGCTGGGTGGAAGAGATAGACAAAGAAGCAAGAAAAACAATGGCAACTTTACTTAAAGAATCATCAGGCAATATCCCACAAAATCAGAGGCCTTCAGCACCAGACACACCTATAATCTTATTATGTGTAGGTGCCTTAATATTTACCAAACTAGCCTCAACTATAGAAGTGGGATTAGAGACCACAGTCAGAAGAGCTAACCGTGTGCTAAGTGATGCACTCAAAAGATACCCTAGAATGGACATACCAAAAATCGCTAGATCCTTCTATGACTTATTTGAACAAAAAGTGTATTACAGAAGTTTGTTCATTGAGTATGGCAAAGCATTAGGCTCATCCTCTACAGGCAGCAAAGCAGAAAGTTTATTCGTTAATATATTCATGCAAGCTTATGGTGCTGGTCAAACAATGCTGAGGTGGGGGGTCATCGCCAGATCATCTAACAATATAATGTTAGGACATGTATCTGTACAGGCTGAGTTAAAACAGGTCACAGAAGTCTATGATCTAGTGCGAGAAATGGGCCCAGAATCTGGGCTCCTACATTTAAGGCAAAGCCCAAAAGCTGGACTGTTATCCTTAGCCAATTGTCCCAACTTTGCAAGTGTTGTTCTCGGCAATGCCTCAGGCTTAGGCATAATAGGTATGTATCGAGGGAGAGTGCCAAACACAGAACTATTTTCAGCAGCAGAAAGCTATGCCAAGAGTTTGAAAGAAAGTAATAAAATCAACTTTTCTTCATTAGGACTCACAGATGAAGAAAAAGAGGCTGCAGAACACTTTCTAAATGTGAGTGACGACAGTCAAAATGATTATGAGTAATTAAAAAAGTGGGACAAGTCAAAATGTCGTTCCCTGAAGGAAAAGATATTCTTTTCATGGGTAATGAAGCAGCAAAATTGGCAGAAGCTTTCCAGAAATCATTAAGAAAACCTAGTCATAAAAGATCTCAATCTATTATAGGAGAAAAAGTGAGCACTGTATCTGAAACATTGGAATTACCTACTATCAGTAGACCTACCAAACCAACCATATTGTCAGAGCCGAAGTTAGCATGGACAGACAAAGGTGGGGCAATCAGAACTGAAGTAAAGCAAACAATCAAAATGATGGATCCTATTGAAGAAGAAGAATCTACTGAGAAAAAGGTGCTACCCTCTAGTGACGGGAAAACTCCTGCAGAAAAGAAGTTGAAACCATCAACCAACACTAAAAAGAAAGTTTCATTTACACCGAATGAACCAGGAAAATACACAAAGTTGGAGAAAGATGCTCTAGACTTGCTTTCAGACAATGAAGAGGAAGATGCAGAATCTTCAATCTTAACCTTCGAAGAAAGAGATACCTCATCATTAAGCATTGAGGCCAGACTAGAATCGATTGAGGAGAAATTAAGCATGATACTAGGGCTATTAAGAACACTCAACATTGCCACAGCAGGACCCACAGCAGCAAGAGATGGGATCAGAGATGCAATGATTGGCATAAGGGAAGAACTAATAGCAGACATAATAAAAGAAGCCAAGGGAAAAGCAGCAGAAATGATGGAAGAGGAAATGAACCAACGGACAAAAATAGGAAATGGTAGTGTTAAATTAACTGAAAAGGCAAAGGAGCTCAACAAAATTGTTGAAGATGAAAGCACAAGTGGAGAATCTGAAGAAGAAGAAGAACCAAAAGACCTACAGGACAATAATCAGGAAGATGACATTTACCAGTTAATTATGTAGTTTAATAAAAATAAACAATGGGACAAGTAAAAATGGAGTCCTATCTGGTAGACACCTATCAGGGCATCCCTTACACAGCAGCTGTTCAAGTTGATCTAGTAGAAAAAGACCTGTTACCTGCAAGCCTAACAATATGGTTTCCTTTGTTTCAGGCCAATACACCACCAGCAGTTCTGCTTGATCAGCTAAAGACTCTGACAATAACTACTCTGTATGCTGCATCACAAAGTGGTCCAATACTAAAGGTGAATGCATCAGCCCAAGGTGCAGCAATGTCTGTACTTCCCAAAAGGTTTGAAGTCAATGCGACTGTAGCACTTGACGAATATAGTAAATTAGAATTTGACAAACTCACAGTTTGTGAGGTAAAAACAGTTTACTTAACAACTATGAAACCATATGGGATGGTATCAAAATTTGTGAGCTCAGCCAAATCAGTTGGCAAAAAAACACATGATCTAATTGCATTATGTGATTTTATGGATCTAGAAAAGAACACACCAGTTACAATACCAGCATTTATCAAATCAGTTTCTATCAAAGAGAGTGAATCAGCCACTGTTGAAGCTGCAATAAGCAGTGAAGCAGACCAAGCTCTAACACAAGCCAAAATTGCACCTTATGCGGGGCTGATCATGATTATGACCATGAACAATCCCAAAGGCATATTCAAGAAGCTTGGAGCTGGGACACAAGTTATAGTGGAACTAGGAGCATATGTCCAGGCTGAAAGCATAAGTAAAATATGCAAGACTTGGAGCCATCAAGGGACAAGATATGTGCTGAAGTCCAGATAACAACCAAGCAACCTGACCAAGAACTATCAACTCTATTCTATAGACTAAAAAGTTGCTGTTTTAGTTATATAAAAATCAAGTTAGAGTAAGAATTAAATCAATCAAGAGTGGGACAAATAAAAATGTCTTGGAAAGTGGTGATTATTTTTTCATTGCTAATAACACCTCAACACGGTCTTAAAGAGAGCTACTTAGAAGAATCATGTAGCACTATAACTGAGGGTTATCTCAGTGTTCTGAGGACAGGTTGGTATACCAACGTTTTTACATTAGAGGTGGGTGATGTAGAAAACCTCACATGTGCTGATGGACCTAGCCTAATAAAAACAGAATTAGATCTGACCAAAAGTGCACTAAGAGAGCTCAAAACAGTTTCTGCTGACCAGTTGGCAAGAGAGGAACAAATTGAAAATCCCAGACAATCTAGATTTGTTCTAGGAGCAATAGCACTCGGTGTTGCAACAGCAGCTGCAGTTACGGCAGGTGTTGCAATTGCAAAAACCATCCGGCTTGAGAGTGAAGTTACAGCAATTAAGAATGCCCTTAAAAAGACCAATGAAGCAGTGTCTACATTGGGGAATGGGGTTCGAGTGTTAGCGACCGCAGTGAGAGAACTGAAAGATTTTGTGAGCAAGAATTTAACTCGTGCAATCAACAAAAACAAGTGCGACATTGATGACCTAAAAATGGCCGTTAGTTTCAGTCAATTCAACAGAAGGTTTCTAAATGTTGTGCGGCAATTTTCAGACAATGCTGGAATAACACCAGCAATATCTTTAGACTTAATGACAGATGCTGAACTAGCCAGAGCTGTTTCCAACATGCCGACATCTGCAGGACAAATAAAATTGATGTTGGAAAACCGTGCAATGGTGCGGAGGAAGGGGTTTGGAATCCTGATAGGGGTCTACGGGAGCTCCGTAATTTACATGGTGCAGCTGCCAATCTTTGGCGTTATAGATACGCCTTGCTGGATAGTGAAAGCAGCCCCTTCTTGCTCTGAAAAGAAGGGAAACTATGCTTGCCTCCTAAGAGAAGACCAGGGGTGGTATTGTCAGAATGCAGGGTCAACTGTCTACTACCCAAATGAGAAGGACTGTGAAACAAGGGGAGATCATGTCTTTTGCGACACAGCAGCAGGAATTAATGTTGCTGAGCAATCAAAGGAGTGCAACATCAACATATCCACTACAAATTACCCATGCAAAGTCAGCACAGGAAGGCATCCTATCAGTATGGTTGCACTGTCCCCTCTTGGAGCTCTGGTTGCTTGTTACAAAGGAGTAAGCTGTTCCATTGGCAGCAATAGAGTAGGGATCATCAAGCAGCTGAACAAAGGTTGCTCTTATATTACCAACCAAGATGCAGACACAGTGACAATAGACAACACTGTATATCAGCTAAGCAAAGTTGAGGGTGAACAGCATGTTATAAAAGGCAGACCAGTGTCAAGCAGCTTTGATCCAGTCAAATTTCCTGAAGATCAGTTCAATGTTGCACTGGACCAAGTTTTTGAGAACATTGAAAACAGCCAGGCCTTGGTAGATCAATCAAACAGAATCCTAAGCAGTGCAGAGAAAGGGAACACTGGCTTCATCATTGTGATAATTCTAATTGCTGTCCTTGGCTCCAGTATGATCCTAGTGAGCATCTTCATTATAATCAAGAAAACAAGGAAACCAACAGGAGCACCTCCAGAGCTGAGTGGTGTCACAAACAACGGCTTCATACCACACAGTTAGTTAATTAAAAATAAAACAAAATTTGGGACAAATCATAATGTCTCGCAAGGCTCCATGCAAATATGAAGTGCGGGGCAAATGCAATAGAGGAAGTGAGTGTAAGTTTAACCACAATTACTGGAGTTGGCCAGATAGATACTTATTAATAAGATCAAATTATCTATTAAATCAGCTTTTAAGGAACACTGATAGAGCTGATGGCCTATCAATAATATCAGGCGCAGGCAGAGAAGACAGAACGCAAGATTTTGTTCTAGGTTCCACCAATGTGGTTCAAGGTTATATTGATGATAACCAAAGCATAACAAAGGCTGCAGCCTGCTACAGTCTACACAACATAATCAAACAACTACAAGAAGTTGAAGTTAGGCAGGCTAGAGATAACAAACTATCTGACAGCAAGCATGTGGCACTCCACAACTTAATCTTATCTTACATGGAGATGAGCAAAACTCCTGCATCTTTAATCAACAATCTTAAAAGACTGCCGAGAGAAAAACTGAAAAAATTAGCAAAGCTGATAATTGACTTATCAGCAGGTGCTGACAATGACTCTTCATATGCCCTGCAAGACAGTGAAAGCACTAATCAAGTGCAGTGAGCATGGTCCTGTTTTCATCACTATAGAGGTTGATGACATGATATGGACTCAAAAAGAATTAAAAGAAGCTTTATCCGATGGGATAGTGAAGTCTCATACCAACATTTACAATTGTTATTTAGAAAACATAGAAATTATATATGTCAAGGCTTACCTAAGTTAGTAAAAACACATCAGATTGGGATAAATGACAATGATAACATTAGATGTCATTAAAAATGATGGGTCTTCAAAAACATGTACTCACCTCAAAAAAATAATCAAAGACCACTCTGGTAAAGTGCTTATTGCACTTAAGTTAATATTAGCTTTACTAACGTTTTTCACAGTAACAATCACTATAAATTATATAAAAGTAGAAAACAATCTGCAAATATGCCAGTCAAAAACTGAGCCAGACAAAGAAGACTCACCATCAAACACCACATCTGTCACAACCAAGACCACTCTAGACCATGATATAACACAGTATTTTAAAAGATTGATTCAAAGGTATACAGATTCTGTAATAAACAAGGACACATGCTGGAAAATAAGCAGAAATCAATGCACAAATATAACAACATATAAATTTTTATGTTTTAAACCTGAAGACTCAAAAATCAACAGTTGTGACAGACTGACAGATTTATGCAGAAACAAATCAAAACCAGCAGTTGAAGCATATCACACAGTAGAATGCCATTGTATATACACAATCGAATGGAAGTGCTATCATCATTCAACAGATAAGACTCAATCTTGAATGTTAAGACTAGATTAGGATCCGTCTAAGACTATTAGTTCAATAGTTTAGTTATTTAAAAATATTTTGAAAACAGGTAGGTTTCTATGACACCTTACAGCAATAGGTAATAATCAATAACTCAATTACACTTAAAACATTATTTAAAACCATAACTAATTAATTTATAAAGTAAAAACAAAAATATGGGACAAGTAGTCATGGAGGTGAAGGTAGAGAACATTCGAGCAACAGACATGCTCAAAGCAAAAGTTAAAAATCGTGTGGCACGCAGCAAATGCTTTAGAAATGCTTCTCCAATCCTCACAGGAACAACTGCTATGAGCATAGCCCTCAACATCTATCTGATCATAAACTATACAATACAAAAAACTGCATCTGAATCAGAACACCACACTAGCTCTCCACCCACAGAATCCAACAAAGAAACTTCAACAATCCCCATAGACAACCCAGACATCAATCCAAGCTCACAGCCTCCAACTCAACAGTCCACAGAAAGCCCCACACTCAACTCCGCAGCCTCGATGAGCCCATCAGAAACAGAGCCAACATCAACATCAGACACAACAAATCGTCTGTCCTCTGCAGACAGATCCACAACACAACCAAGTGAAAGCAGAACAAAGACAAAATCGACAGCCCACAGAAGAAACATCCCAAGTACAGTCTCCAGAACACAACTCCCATCACGGGCAACAACGAAGGCGGCCCCCAGAGCTACCACCCTCAGAACAAAGACAAAATCGACAGCCCACAAAAGAAACATCCCAAGTACAGTCCCCAGAACACAATTCCCATCACGGGCAACAACGAAGGCGGCCCCCAGAGCCACCACCCTCCGCACGAGCAGCGCAACAAGGAGACCAACTGCAACATCAGTCCAGTCCAACAGCAGCACCACAGCTCAAAACCATGAAGAAACAGGTTCAGTGAACCCACAGGCATCTGCAAGCACAATGCAAAAACAGCACACCAACATTGCAAAAACAAATTAGTCAACAAAAAAATATGAAACAGCTCTAAAGTAAAACATGTAGGTACTAACAATCAAGAAATCAAAAGACAACTCATAATCCACCTAAAACAGCTACAACATCATATCAACTTTGCTCAAATCACCCTGAGAGAAACTTTCACCCCTATACTGACAATATCACAATCATCTCAAGAAAATAATCTGGGCAAAACAGCACCAAAGAGACAAATAACAATGGATCCTCTTAATGAATCCACTGTTAATGTCTATCTCCCTGATTCGTACCTTAAAGGAGTAATATCTTTCAGTGAAACTAATGCAATTGGTTCATGTCTCTTAAAAAGACCTTACTTAAAAAATGACAACACTGCAAAAGTTGCCATAGAAAATCCTGTTATTGAGCATGTTAGACTCAAAAATGCAGTCAATTCTAAAATGAAAATATCAGATTACAAGGTAGTAGAACCAGTAAACATGCAACATGAAATAATGAAGAATGTACACAGTTGTGAACTCACACTATTGAAACAGTTTTTAACAAGGAGTAAAAACATTGGCACTCTCAAGTTAAATATGATATGTGATTGGCTGCAATTAAAGTCTACATCAGATGATACCTCAATCCTAGGTTTTATAGATGTAGAATTTATACCTAGTTGGGTAAGCAACTGGTTTAGTAATTGGTACAATCTCAACAAGTTAATTTTAGAATTCAGAAGAGAGGAAGTAATAAGAACTGGTTCAATCTTGTGTAGATCATTGGGCAAGTTAGTTTTTATTGTATCATCATATGGATGTATCGTCAAGAGCAACAAAAGCAAAAGAGTGAGCTTCTTCACATACAATCAACTGTTAACATGGAAAGATGTGATGCTAAGTCGATTCAATGCAAATTTTTGTATATGGGTGAGCAACAGTCTGAATGAAAATCAGGAAGGGCTAGGGTTGAGAAGTAATCTGCAAGGTATGTTAACTAATAAATTATATGAAACTGTAGATTATATGTTAAGTTTATGTTGCAATGAAGGTTTCTCACTTGTGAAAGAGTTCGAAGGTTTTATTATGAGTGAAATCCTTAGGATTACTGAACATGCTCAATTCAGTACTAGATTTAGAAATACTTTATTAAATGGATTAACAGATCAATTAACAAAATTAAAAAATAAAAACAGGCTCAGAGTTCATGGTACCGTATTAGAAAATAATGATTATCCAATGTATGAAGTTGTACTTAAATTATTAGGAGATACTCTGAGATGCATCAAATTATTAATCAATAAAAACTTAGAGAATGCTGCAGAATTATACTATATATTCAGAATTTTTGGTCACCCAATGGTAGATGAAAGAGATGCAATGGATGCTGTAAAACTAAACAATGAAATCACAAAAATCCTTAGGTTGGAGAGCTTGACTGAACTAAGAGGGGCATTCATATTAAGGATCATCAAAGGATTTGTGGATAACAATAAAAGGTGGCCCAAAATTAAAAACCTAAAAGTGCTTAGCAAAAGATGGACTATGTACTTCAAAGCAAAAAGTTACCCCAGTCAACTCGAATTAAGTGAACAAGACTTTCTGGAGCTTGCTGCAATACAATTTGAACAAGAGTTTTCTGTTCCTGAAAAAACCAATCTTGAGATGGTATTAAATGATAAAGCTATATCACCTCCTAAAAGATTAATATGGTCTGTGTATCCCAAGAATTACTTACCTGAGACGATAAAAAACCGATATCTAGAAGAAGCTTTCAATGCAAGTGATAGCCTTAAAACAAGGAGAGTGCTAGAGTACTATTTGAAAGATAATAAATTTGATCAAAGAGAACTTAAGAGTTATGTAGTTAGACAAGAATATTTAAATGATAAAGAACACATTGTCTCATTAACTGGAAAAGAAAGAGAATTAAGTGTAGGTAGAATGTTTGCTATGCAACCAGGGAAACAGCGACAAATACAAATATTAGCAGAGAAATTGTTAGCTGATAACATTGTACCTTTCTTCCCAGAAACTTTAACAAAGTATGGTGATCTAGATCTTCAGAGAATAATGGAAATCAAATCGGAACTTTCTTCTATTAAAACCAGAAGAAATGATAGTTATAACAATTACATTGCAAGAGCATCCATAGTAACTGATTTAAGCAAGTTCAACCAAGCCTTTAGATATGAAACTACAGCAATCTGCGCAGATGTAGCAGACGAATTACATGGAACACAAAGCTTATTCTGTTGGTTACATCTTATCGTTCCTATGACTACAATGATATGTGCCTATAGACATGCACCACCAGAAACAAAAGGTGAATATGATATAGATAAGATAGAAGAGCAAAGTGGTTTATATAGATATCATATGGGTGGTATTGAAGGATGGTGTCAAAAACTCTGGACAATGGAAGCTATATCTTTATTGGATGTTGTATCTGTAAAAACACGGTGTCAAATGACATCTTTATTAAACGGTGACAACCAATCAATAGATGTAAGTAAACCAGTCAAGTTATCTGAAGATTTAGATGAAGTGAAGGCAGATTACCGCTTGGCAGTAAAAATGCTAAAAGAAATAAGAGATGCATACAGAAATATAGGCCATAAACTTAAAGAAGGGGAAACATATATATCAAGGGATCTTCAGTTTATAAGCAAGGTGATTCAATCTGAAGGGGTAATGCATCCTACCCCTATAAAAAAGATCCTAAGAGTAGGACCGTGGATAAATACAATATTAGATGACATTAAAACTAGTGCTGAGTCAATAGGGAGTCTATGTCAAGAATTAGAATTTAGGGGAGAAAGCATAATAGTTAGTCTGATATTAAGAAATTTCTGGCTGTATAACTTATACATGCATGAATCAAAGCAACATCCTCTGGCAGGGAAGCAGTTATTTAAACAACTAAATAAAACATTAACATCAGTGCAGAGATTTTTTGAAATCAAAAAGGAAAATGAAGTAGTAGATCTATGGATGAACATACCAATGCAATTTGGTGGAGGAGATCCAGTAGTCTTCTATAGATCTTTCTATAGAAGGACTCCTGATTTTTTAACTGAGGCAATCAGCCATGTGGATATTCTGTTAAAAATATCAACTAACATAAAAAATGAAACAAAAATAAGTTTTTTCAAAGCCTTACTATCAATAGAGAAAAATGAGCGTGCTACACTGACAACACTAATGAGAGATCCTCAGGCTGTTGGATCAGAACGACAAGCAAAAGTAACAAGTGATATCAATAGAACAGCAGTCACCAGTATCTTAAGTCTTTCCCCAAATCAACTTTTCAGTGATAGTGCTATACATTACAGCAGAAATGAAGAAGAAGTAGGAATCATTGCAGAAGACATAACACCCGTTTATCCTCATGGGCTAAGAGTTTTATATGAATCATTACCTTTTCACAAAGCTGAAAAAGTTGTAAACATGATATCAGGGACAAAATCTATAACTAACTTATTACAGAGAACATCTGCTATTAATGGTGAAGATATTGACAGGGCTGTATCTATGATGTTGGAGAATCTAGGATTATTATCTAGAATATTGTCAATAGTTGTTGATAGTATAGAAATTCCAACCAAATCTAATGGTAGGTTGATATGTTGTCAAATTTCTAGGACTTTAAGAGAGACATCATGGAATAATATGGAAATAGTTGGAGTAACATCTCCTAGCATCACTACATGCATGGATGTCATATATGCAACTAGTTCTCATTTGAAGGGGATAATTATTGAGAAGTTCAGCACTGACAGAACTACAAGAGGTCAAAGAGGTCCAAAAAGCCCTTGGGTAGGGTCGAGTACTCAAGAGAAAAAATTAGTACCTGTTTATAACAGACAAATTCTCTCAAAACAACAAAGAGAACAGCTAGAAGCAATTGGAAAAATGAGATGGGTGTATAAAGGAACACCAGGCTTGCGGCGATTACTCAACAAGATCTGTCTTGGGAGTTTAGGCATTAGTTACAAGTGTGTAAAACCTTTATTACCTAGATTTATGAGTGTAAATTTCTTACATAGATTATCTGTCAGTAGTAGACCTATGGAATTCCCAGCATCAGTTCCAGCTTATAGAACAACAAATTACCATTTTGACACTAGTCCCATTAATCAAGCACTAAGTGAGAGATTTGGGAATGAAGATATTAACTTGGTCTTCCAAAATGCAATCAGCTGTGGTATTAGCATAATGAGTGTAGTAGAGCAATTAACAGGTAGGAGCCCAAAACAGTTAGTTTTAATACCCCAACTAGAGGAAATAGACATTATGCCACCACCAGTGTTTCAAGGAAAATTCAATTATAAACTAGTAGATAAGATAACTTCTGATCAACATATCTTCAGTCCGGACAAAATAGATATGTTAACATTAGGGAAAATGCTCATGCCCACTATAAAGGGTCAGAAAACAGATCAGTTCTTAAATAAGAGAGAGAATTATTTCCATGGAAATAATCTTATTGAGTCTTTATCAGCAGCATTAGCATGCCATTGGTGTGGGATATTAACAGAACAATGCATAGAAAATAATATTTTCAAGAAAGACTGGGGTGACGGGTTTATATCAGATCATGCTTTTATGGACTTCAAAATATTCTTATGTGTCTTTAAAACTAAACTTTTATGTAGTTGGGGATCCCAAGGGAAAAACATTAAAGATGAAGATATAATAGATGAATCAATAGATAAATTGTTAAGGATTGATAATACTTTTTGGAGAATGTTCAGCAAGGTTATGTTTGAACCAAAAGTTAAGAAGAGGATAATGTTATATGATGTAAAATTCCTATCACTAGTAGGTTACATAGGGTTTAAGAACTGGTTTATAGAGCAGTTGAGGTCAGCTGAGTTGCATGAAATACCTTGGATTGTCAATGCAGAAGGTGACTTGGTTGAGATCAAGTCAATTAAGATCTATTTGCAGCTGATAGAACAAAGCTTATTTTTGAGAATAACTGTTCTGAACTATACAGATATGGCACATGCTCTCACACGATTAATCAGAAAGAAGTTGATGTGTGATAATGCACTGTTAACCCCAATTTCATCTCCAATTGTTAACTTAACTCAAGTTATTGATCCAACAACACAGTTAGATTACTTCCCCAAGATAACATTCGAAAGGCTAAAAAATTATGACACAAGTTCAAATTATGCTAAAGGGAAGCTAACAAGAAATTACATGATACTGTTGCCATGGCAGCATGTTAATAGATATAACTTTGTCTTTAGTTCTACTGGATGTAAAGTTAGTCTGAAAACATGTATTGGAAAACTTATGAAAGACTTAAATCCTAAAGTTTTGTACTTTATTGGAGAAGGAGCAGGAAATTGGATGGCTAGAACAGCATGTGAATATCCTGATATCAAGTTTGTATATAGAAGTCTGAAAGATGACCTTGATCATCATTACCCTTTAGAATACCAGAGAGTGATAGGTGAATTAAGCAGAATCATAGATAGTGGTGAAGGGCTTTCAATGGAAACAACAGACGCAACTCAAAAAACTCATTGGGATTTGATACACAGAGTAAGCAAAGATGCTTTATTAATAACTTTATGTGATGCAGAATTTAAGGACAGAGATGATTTTTTTAAGATGGTAATTCTATGGAGAAAACATGTATTATCATGCAGAATTTGCACTACTTATGGGACAGACCTCTATTTATTTGCAAAGTATCACGCTAAAGACTGCAATGTAAAATTACCCTTTTTTGTGAGATCAGTTGCTACTTTTATTATGCAGGGTAGTAAGCTGTCAGGCTCAGAATGTTACATACTCTTAACACTAGGCCATCACAACAGTTTACCTTGCCATGGAGAAATACAAAATTCTAAGATGAAAATAGCAGTGTGTAATGATTTTTATGCTGCAAAGAAACTCGACAATAAATCGATTGAAGCTAATTGTAAATCACTTCTGTCAGGGCTAAGGATACCTATAAATAAGAAGGAACTAGATAGACAGAGAAGGTTATTAACACTACAAAGCAACCATTCTTCTGTAGCAACAGTTGGTGGCAGCAAGATCATAGAGTCTAAATGGCTAACAAACAAAGCAAGTACAATAATTGATTGGTTAGAGCATATTTTAAATTCTCCAAAAGGCGAATTAAATTATGATTTTTTTGAAGCATTAGAGAACACTTACCCTAATATGATTAAGCTAATAGATAACCTGGGGAATGCAGAGATTAAAAAATTGATCAAAGTAACTGGATACATGCTTGTAAGTAAGAAATGAGAAATGATAAAGATGATAAAATAGATGACAAATTCATACCATTCTAAAGTAATTGTTTGATTATGCAATTATATGGTAGTTAATTAAAAATTAAAATTAAAAATCAAAAGTTAAAGTTTAAAACCTATCGTTAAGTTTATTAAAAATAAGAAACTATAATTGAATGTATACGGTTTTTTTGCCG-----
>HMPV_Yokohama_P_8943_2017
GGGGAAAAAAACGCGTATAAATTAAGTTACAAAAAAACATGGGACAAGTGAAAATGTCTCTTCAGGGGATTCACCTGAGTGATCTATCATACAAGCATGCTATATTAAAAGAGTCTCAGTACACAATAAAGAGAGATGTAGGCACAACAACAGCAGTGACACCCTCATCATTGCAACAAGAAATAACACTGTTGTGTGGAGAAATTCTATATGCTAAGCATACTGATTACAAATATGCTGCAGAAATAGGAATACAATATATCAGCACAGCTCTAGGGTCAGAGAGAGTACAGCAGATTCTAAGAAACTCAGGCAGTGAAGTTCAAGCGGTTTTAACCAGAACATACTCTTTGGGGAAAGTTAAAAACAATAAAGGAGAAGATTTACAGATGCTAGACATACATGGAGTGGAAAAAAGCTGGGTGGAAGAGATAGACAAAGAAGCAAGAAAAACAATGGCAACTTTACTTAAAGAATCATCAGGCAATATCCCACAAAATCAGAGGCCTTCAGCACCAGACACACCTATAATCTTATTATGTGTAGGTGCCTTAATATTTACCAAACTAGCCTCAACTATAGAAGTGGGATTAGAGACCACAGTCAGAAGAGCTAACCGTGTGCTAAGTGATGCACTCAAAAGATACCCTAGAATGGACATACCAAAAATCGCTAGATCCTTCTATGACTTATTTGAACAAAAAGTGTATTACAGAAGTTTGTTCATTGAGTATGGCAAAGCATTAGGCTCATCCTCTACAGGCAGCAAAGCAGAAAGTTTATTCGTTAATATATTCATGCAAGCTTATGGTGCTGGTCAAACAATGCTGAGGTGGGGGGTCATCGCCAGATCATCTAACAATATAATGTTAGGACATGTATCTGTACAGGCTGAGTTAAAACAGGTCACAGAAGTCTATGATCTAGTGCGAGAAATGGGCCCAGAATCTGGGCTCCTACATTTAAGGCAAAGCCCAAAAGCTGGACTGTTATCCTTAGCCAATTGTCCCAACTTTGCAAGTGTTGTTCTCGGCAATGCCTCAGGCTTAGGCATAATAGGTATGTATCGAGGGAGAGTGCCAAACACAGAACTATTTTCAGCAGCAGAAAGCTATGCCAAGAGTTTGAAAGAAAGTAATAAAATCAACTTTTCTTCATTAGGACTCACAGATGAAGAAAAAGAGGCTGCAGAACACTTTCTAAATGTGAGTGACGACAGTCAAAATGATTATGAGTAATTAAAAAAGTGGGACAAGTCAAAATGTCGTTCCCTGAAGGAAAAGATATTCTTTTCATGGGTAATGAAGCAGCAAAATTGGCAGAAGCTTTCCAGAAATCATTAAGAAAACCTAGTCATAAAAGATCTCAATCTATTATAGGAGAAAAAGTGAGCACTGTATCTGAAACATTGGAATTACCTACTATCAGTAGACCTACCAAACCAACCATATTGTCAGAGCCGAAGTTAGCATGGACAGACAAAGGTGGGGCAATCAGAACTGAAGTAAAGCAAACAATCAAAATGATGGATCCTATTGAAGAAGAAGAATCTACTGAGAAAAAGGTGCTACCCTCTAGTGACGGGAAAACTCCTGCAGAAAAGAAGTTGAAACCATCAACCAACACTAAAAAGAAAGTTTCATTTACACCGAATGAACCAGGAAAATACACAAAGTTGGAGAAAGATGCTCTAGACTTGCTTTCAGACAATGAAGAGGAAGATGCAGAATCTTCAATCTTAACCTTCGAAGAAAGAGATACCTCATCATTAAGCATTGAGGCCAGACTAGAATCGATTGAGGAGAAATTAAGCATGATACTAGGGCTATTAAGAACACTCAACATTGCCACAGCAGGACCCACAGCAGCAAGAGATGGGATCAGAGATGCAATGATTGGCATAAGGGAAGAACTAATAGCAGACATAATAAAAGAAGCCAAGGGAAAAGCAGCAGAAATGATGGAAGAGGAAATGAACCAACGGACAAAAATAGGAAATGGTAGTGTTAAATTAACTGAAAAGGCAAAGGAGCTCAACAAAATTGTTGAAGATGAAAGCACAAGTGGAGAATCTGAAGAAGAAGAAGAACCAAAAGACCTACAGGACAATAATCAGGAAGATGACATTTACCAGTTAATTATGTAGTTTAATAAAAATAAACAATGGGACAAGTAAAAATGGAGTCCTATCTGGTAGACACCTATCAGGGCATCCCTTACACAGCAGCTGTTCAAGTTGATCTAGTAGAAAAAGACCTGTTACCTGCAAGCCTAACAATATGGTTTCCTTTGTTTCAGGCCAATACACCACCAGCAGTTCTGCTTGATCAGCTAAAGACTCTGACAATAACTACTCTGTATGCTGCATCACAAAGTGGTCCAATACTAAAGGTGAATGCATCAGCCCAAGGTGCAGCAATGTCTGTACTTCCCAAAAGGTTTGAAGTCAATGCGACTGTAGCACTTGACGAATATAGTAAATTAGAATTTGACAAACTCACAGTTTGTGAGGTAAAAACAGTTTACTTAACAACTATGAAACCATATGGGATGGTATCAAAATTTGTGAGCTCAGCCAAATCAGTTGGCAAAAAAACACATGATCTAATTGCATTATGTGATTTTATGGATCTAGAAAAGAACACACCAGTTACAATACCAGCATTTATCAAATCAGTTTCTATCAAAGAGAGTGAATCAGCCACTGTTGAAGCTGCAATAAGCAGTGAAGCAGACCAAGCTCTAACACAAGCCAAAATTGCACCTTATGCGGGGCTGATCATGATTATGACCATGAACAATCCCAAAGGCATATTCAAGAAGCTTGGAGCTGGGACACAAGTTATAGTGGAACTAGGAGCATATGTCCAGGCTGAAAGCATAAGTAAAATATGCAAGACTTGGAGCCATCAAGGGACAAGATATGTGCTGAAGTCCAGATAACAACCAAGCAACCTGACCAAGAACTATCAACTCTATTCTATAGACTAAAAAGTTGCTGTTTTAGTTATATAAAAATCAAGTTAGAGTAAGAATTAAATCAATCAAGAGTGGGACAAATAAAAATGTCTTGGAAAGTGGTGATTATTTTTTCATTGCTAATAACACCTCAACACGGTCTTAAAGAGAGCTACTTAGAAGAATCATGTAGCACTATAACTGAGGGTTATCTCAGTGTTCTGAGGACAGGTTGGTATACCAACGTTTTTACATTAGAGGTGGGTGATGTAGAAAACCTCACATGTGCTGATGGACCTAGCCTAATAAAAACAGAATTAGATCTGACCAAAAGTGCACTAAGAGAGCTCAAAACAGTTTCTGCTGACCAGTTGGCAAGAGAGGAACAAATTGAAAATCCCAGACAATCTAGATTTGTTCTAGGAGCAATAGCACTCGGTGTTGCAACAGCAGCTGCAGTTACGGCAGGTGTTGCAATTGCAAAAACCATCCGGCTTGAGAGTGAAGTTACAGCAATTAAGAATGCCCTTAAAAAGACCAATGAAGCAGTGTCTACATTGGGGAATGGGGTTCGAGTGTTAGCGACCGCAGTGAGAGAACTGAAAGATTTTGTGAGCAAGAATTTAACTCGTGCAATCAACAAAAACAAGTGCGACATTGATGACCTAAAAATGGCCGTTAGTTTCAGTCAATTCAACAGAAGGTTTCTAAATGTTGTGCGGCAATTTTCAGACAATGCTGGAATAACACCAGCAATATCTTTAGACTTAATGACAGATGCTGAACTAGCCAGAGCTGTTTCCAACATGCCGACATCTGCAGGACAAATAAAATTGATGTTGGAAAACCGTGCAATGGTGCGGAGGAAGGGGTTTGGAATCCTGATAGGGGTCTACGGGAGCTCCGTAATTTACATGGTGCAGCTGCCAATCTTTGGCGTTATAGATACGCCTTGCTGGATAGTGAAAGCAGCCCCTTCTTGCTCTGAAAAGAAGGGAAACTATGCTTGCCTCCTAAGAGAAGACCAGGGGTGGTATTGTCAGAATGCAGGGTCAACTGTCTACTACCCAAATGAGAAGGACTGTGAAACAAGGGGAGATCATGTCTTTTGCGACACAGCAGCAGGAATTAATGTTGCTGAGCAATCAAAGGAGTGCAACATCAACATATCCACTACAAATTACCCATGCAAAGTCAGCACAGGAAGGCATCCTATCAGTATGGTTGCACTGTCCCCTCTTGGAGCTCTGGTTGCTTGTTACAAAGGAGTAAGCTGTTCCATTGGCAGCAATAGAGTAGGGATCATCAAGCAGCTGAACAAAGGTTGCTCTTATATTACCAACCAAGATGCAGACACAGTGACAATAGACAACACTGTATATCAGCTAAGCAAAGTTGAGGGTGAACAGCATGTTATAAAAGGCAGACCAGTGTCAAGCAGCTTTGATCCAGTCAAATTTCCTGAAGATCAGTTCAATGTTGCACTGGACCAAGTTTTTGAGAACATTGAAAACAGCCAGGCCTTGGTAGATCAATCAAACAGAATCCTAAGCAGTGCAGAGAAAGGGAACACTGGCTTCATCATTGTGATAATTCTAATTGCTGTCCTTGGCTCCAGTATGATCCTAGTGAGCATCTTCATTATAATCAAGAAAACAAGGAAACCAACAGGAGCACCTCCAGAGCTGAGTGGTGTCACAAACAACGGCTTCATACCACACAGTTAGTTAATTAAAAATAAAACAAAATTTGGGACAAATCATAATGTCTCGCAAGGCTCCATGCAAATATGAAGTGCGGGGCAAATGCAATAGAGGAAGTGAGTGTAAGTTTAACCACAATTACTGGAGTTGGCCAGATAGATACTTATTAATAAGATCAAATTATCTATTAAATCAGCTTTTAAGGAACACTGATAGAGCTGATGGCCTATCAATAATATCAGGCGCAGGCAGAGAAGACAGAACGCAAGATTTTGTTCTAGGTTCCACCAATGTGGTTCAAGGTTATATTGATGATAACCAAAGCATAACAAAGGCTGCAGCCTGCTACAGTCTACACAACATAATCAAACAACTACAAGAAGTTGAAGTTAGGCAGGCTAGAGATAACAAACTATCTGACAGCAAGCATGTGGCACTCCACAACTTAATCTTATCTTACATGGAGATGAGCAAAACTCCTGCATCTTTAATCAACAATCTTAAAAGACTGCCGAGAGAAAAACTGAAAAAATTAGCAAAGCTGATAATTGACTTATCAGCAGGTGCTGACAATGACTCTTCATATGCCCTGCAAGACAGTGAAAGCACTAATCAAGTGCAGTGAGCATGGTCCTGTTTTCATCACTATAGAGGTTGATGACATGATATGGACTCAAAAAGAATTAAAAGAAGCTTTATCCGATGGGATAGTGAAGTCTCATACCAACATTTACAATTGTTATTTAGAAAACATAGAAATTATATATGTCAAGGCTTACCTAAGTTAGTAAAAACACATCAGATTGGGATAAATGACAATGATAACATTAGATGTCATTAAAAATGATGGGTCTTCAAAAACATGTACTCACCTCAAAAAAATAATCAAAGACCACTCTGGTAAAGTGCTTATTGCACTTAAGTTAATATTAGCTTTACTAACGTTTTTCACAGTAACAATCACTATAAATTATATAAAAGTAGAAAACAATCTGCAAATATGCCAGTCAAAAACTGAGCCAGACAAAGAAGACTCACCATCAAACACCACATCTGTCACAACCAAGACCACTCTAGACCATGATATAACACAGTATTTTAAAAGATTGATTCAAAGGTATACAGATTCTGTAATAAACAAGGACACATGCTGGAAAATAAGCAGAAATCAATGCACAAATATAACAACATATAAATTTTTATGTTTTAAACCTGAAGACTCAAAAATCAACAGTTGTGACAGACTGACAGATTTATGCAGAAACAAATCAAAACCAGCAGTTGAAGCATATCACACAGTAGAATGCCATTGTATATACACAATCGAATGGAAGTGCTATCATTATTCAATAGATAAGACTCAATCTTGAATGTTAAGACTAGATTAGGATCCGTCTAAGACTATTAGTTCAATAGTTTAGTTATTTAAAAATATTTTGAAAACAGGTAGGTTTCTATGACACCTTACAGCAATAGGTAATAATTAATAACTTAATTACACTTAAAACATTATTTAAAACCATAACTAATTAATTTATAAAGTAAAAACAAAAATATGGGACAAGTAGTTATGGAGGTGAAGGTAGAGAACATTCGAGCAATAGACATGCTCAAAGCAAAAGTTAAAAATCGTGTGGCACGCAGCAAATGCTTTAGAAATGCTTCTTTAATCCTCATAGGAATAACTGCTATGAGCATAGCCCTCAATATCTATCTGATCATAAACTATACAATACAAAAAACTGCATCTGAATCAGAACACCATACTAGCTCTCCACCCACAGAATCCAACAAAGAAACTTCAACAATCCCTATAGATAACCCAGACATCAATCCAAGCTCACAGCCTCCAACTCAACAGTCCACAGAAAGCCCCACACTCAACTCCGCAGCCTCGATGAGCCCATCAGAAACAGAGCCAACATCAACATCAGACACAACAAATCGTCTGTCCTCTGCAGACAGATCCACAACACAACCAAGTGAAAGCAGAACAAAGACAAAATCGACAGCCCACAGAAGAAACATCCCAAGTACAGTCTCCAGAACACAACTCCCATCACGGGCAACAACGAAGGCGGCCCCCAGAGCTACCACCCTCAGAACAAAGACAAAATCGACAGCCCACAAAAGAAACATCCCAAGTACAGTCCCCAGAACACAATTCCCATCACGGGCAACAACGAAGGCGGCCCCCAGAGCCACCACCCTCCGCACGAGCAGCGCAACAAGGAGACCAACTGCAACATCAGTCCAGTCCAACAGCAGCACCACAGCTCAAAACCATGAAGAAACAGGTTCAGTGAACCCACAGGCATCTGCAAGCACAATGCAAAAACAGCACACCAACATTGCAAAAACAAATTAGTCAACAAAAAAATATGAAACAGCTCTAAAGTAAAACATGTAGGTACTAACAATCAAGAAATCAAAAGACAACTCATAATCCACCTAAAACAGCTACAACATCATATCAACTTTGCTCAAATCACCCTGAGAGAAACTTTCACCCCTATACTGACAATATCACAATCATCTCAAGAAAATAATCTGGGCAAAACAGCACCAAAGAGACAAATAACAATGGATCCTCTTAATGAATCCACTGTTAATGTCTATCTCCCTGATTCGTACCTTAAAGGAGTAATATCTTTCAGTGAAACTAATGCAATTGGTTCATGTCTCTTAAAAAGACCTTACTTAAAAAATGACAACACTGCAAAAGTTGCCATAGAAAATCCTGTTATTGAGCATGTTAGACTCAAAAATGCAGTCAATTCTAAAATGAAAATATCAGATTACAAGGTAGTAGAACCAGTAAACATGCAACATGAAATAATGAAGAATGTACACAGTTGTGAACTCACACTATTGAAACAGTTTTTAACAAGGAGTAAAAACATTGGCACTCTCAAGTTAAATATGATATGTGATTGGCTGCAATTAAAGTCTACATCAGATGATACCTCAATCCTAGGTTTTATAGATGTAGAATTTATACCTAGTTGGGTAAGCAACTGGTTTAGTAATTGGTACAATCTCAACAAGTTAATTTTAGAATTCAGAAGAGAGGAAGTAATAAGAACTGGTTCAATCTTGTGTAGATCATTGGGCAAGTTAGTTTTTATTGTATCATCATATGGATGTATCGTCAAGAGCAACAAAAGCAAAAGAGTGAGCTTCTTCACATACAATCAACTGTTAACATGGAAAGATGTGATGCTAAGTCGATTCAATGCAAATTTTTGTATATGGGTGAGCAACAGTCTGAATGAAAATCAGGAAGGGCTAGGGTTGAGAAGTAATCTGCAAGGTATGTTAACTAATAAATTATATGAAACTGTAGATTATATGTTAAGTTTATGTTGCAATGAAGGTTTCTCACTTGTGAAAGAGTTCGAAGGTTTTATTATGAGTGAAATCCTTAGGATTACTGAACATGCTCAATTCAGTACTAGATTTAGAAATACTTTATTAAATGGATTAACAGATCAATTAACAAAATTAAAAAATAAAAACAGGCTCAGAGTTCATGGTACCGTATTAGAAAATAATGATTATCCAATGTATGAAGTTGTACTTAAATTATTAGGAGATACTCTGAGATGCATCAAATTATTAATCAATAAAAACTTAGAGAATGCTGCAGAATTATACTATATATTCAGAATTTTTGGTCACCCAATGGTAGATGAAAGAGATGCAATGGATGCTGTAAAACTAAACAATGAAATCACAAAAATCCTTAGGTTGGAGAGCTTGACTGAACTAAGAGGGGCATTCATATTAAGGATCATCAAAGGATTTGTGGATAACAATAAAAGGTGGCCCAAAATTAAAAACCTAAAAGTGCTTAGCAAAAGATGGACTATGTACTTCAAAGCAAAAAGTTACCCCAGTCAACTCGAATTAAGTGAACAAGACTTTCTGGAGCTTGCTGCAATACAATTTGAACAAGAGTTTTCTGTTCCTGAAAAAACCAATCTTGAGATGGTATTAAATGATAAAGCTATATCACCTCCTAAAAGATTAATATGGTCTGTGTATCCCAAGAATTACTTACCTGAGACGATAAAAAACCGATATCTAGAAGAAGCTTTCAATGCAAGTGATAGCCTTAAAACAAGGAGAGTGCTAGAGTACTATTTGAAAGATAATAAATTTGATCAAAGAGAACTTAAGAGTTATGTAGTTAGACAAGAATATTTAAATGATAAAGAACACATTGTCTCATTAACTGGAAAAGAAAGAGAATTAAGTGTAGGTAGAATGTTTGCTATGCAACCAGGGAAACAGCGACAAATACAAATATTAGCAGAGAAATTGTTAGCTGATAACATTGTACCTTTCTTCCCAGAAACTTTAACAAAGTATGGTGATCTAGATCTTCAGAGAATAATGGAAATCAAATCGGAACTTTCTTCTATTAAAACCAGAAGAAATGATAGTTATAACAATTACATTGCAAGAGCATCCATAGTAACTGATTTAAGCAAGTTCAACCAAGCCTTTAGATATGAAACTACAGCAATCTGCGCAGATGTAGCAGACGAATTACATGGAACACAAAGCTTATTCTGTTGGTTACATCTTATCGTTCCTATGACTACAATGATATGTGCCTATAGACATGCACCACCAGAAACAAAAGGTGAATATGATATAGATAAGATAGAAGAGCAAAGTGGTTTATATAGATATCATATGGGTGGTATTGAAGGATGGTGTCAAAAACTCTGGACAATGGAAGCTATATCTTTATTGGATGTTGTATCTGTAAAAACACGGTGTCAAATGACATCTTTATTAAACGGTGACAACCAATCAATAGATGTAAGTAAACCAGTCAAGTTATCTGAAGATTTAGATGAAGTGAAGGCAGATTACCGCTTGGCAGTAAAAATGCTAAAAGAAATAAGAGATGCATACAGAAATATAGGCCATAAACTTAAAGAAGGGGAAACATATATATCAAGGGATCTTCAGTTTATAAGCAAGGTGATTCAATCTGAAGGGGTAATGCATCCTACCCCTATAAAAAAGATCCTAAGAGTAGGACCGTGGATAAATACAATATTAGATGACATTAAAACTAGTGCTGAGTCAATAGGGAGTCTATGTCAAGAATTAGAATTTAGGGGAGAAAGCATAATAGTTAGTCTGATATTAAGAAATTTCTGGCTGTATAACTTATACATGCATGAATCAAAGCAACATCCTCTGGCAGGGAAGCAGTTATTTAAACAACTAAATAAAACATTAACATCAGTGCAGAGATTTTTTGAAATCAAAAAGGAAAATGAAGTAGTAGATCTATGGATGAACATACCAATGCAATTTGGTGGAGGAGATCCAGTAGTCTTCTATAGATCTTTCTATAGAAGGACTCCTGATTTTTTAACTGAGGCAATCAGCCATGTGGATATTCTGTTAAAAATATCAACTAACATAAAAAATGAAACAAAAATAAGTTTTTTCAAAGCCTTACTATCAATAGAGAAAAATGAGCGTGCTACACTGACAACACTAATGAGAGATCCTCAGGCTGTTGGATCAGAACGACAAGCAAAAGTAACAAGTGATATCAATAGAACAGCAGTCACCAGTATCTTAAGTCTTTCCCCAAATCAACTTTTCAGTGATAGTGCTATACATTACAGCAGAAATGAAGAAGAAGTAGGAATCATTGCAGAAGACATAACACCCGTTTATCCTCATGGGCTAAGAGTTTTATATGAATCATTACCTTTTCACAAAGCTGAAAAAGTTGTAAACATGATATCAGGGACAAAATCTATAACTAACTTATTACAGAGAACATCTGCTATTAATGGTGAAGATATTGACAGGGCTGTATCTATGATGTTGGAGAATCTAGGATTATTATCTAGAATATTGTCAATAGTTGTTGATAGTATAGAAATTCCAACCAAATCTAATGGTAGGTTGATATGTTGTCAAATTTCTAGGACTTTAAGAGAGACATCATGGAATAATATGGAAATAGTTGGAGTAACATCTCCTAGCATCACTACATGCATGGATGTCATATATGCAACTAGTTCTCATTTGAAGGGGATAATTATTGAGAAGTTCAGCACTGACAGAACTACAAGAGGTCAAAGAGGTCCAAAAAGCCCTTGGGTAGGGTCGAGTACTCAAGAGAAAAAATTAGTACCTGTTTATAACAGACAAATTCTCTCAAAACAACAAAGAGAACAGCTAGAAGCAATTGGAAAAATGAGATGGGTGTATAAAGGAACACCAGGCTTGCGGCGATTACTCAACAAGATCTGTCTTGGGAGTTTAGGCATTAGTTACAAGTGTGTAAAACCTTTATTACCTAGATTTATGAGTGTAAATTTCTTACATAGATTATCTGTCAGTAGTAGACCTATGGAATTCCCAGCATCAGTTCCAGCTTATAGAACAACAAATTACCATTTTGACACTAGTCCCATTAATCAAGCACTAAGTGAGAGATTTGGGAATGAAGATATTAACTTGGTCTTCCAAAATGCAATCAGCTGTGGTATTAGCATAATGAGTGTAGTAGAGCAATTAACAGGTAGGAGCCCAAAACAGTTAGTTTTAATACCCCAACTAGAGGAAATAGACATTATGCCACCACCAGTGTTTCAAGGAAAATTCAATTATAAACTAGTAGATAAGATAACTTCTGATCAACATATCTTCAGTCCGGACAAAATAGATATGTTAACATTAGGGAAAATGCTCATGCCCACTATAAAGGGTCAGAAAACAGATCAGTTCTTAAATAAGAGAGAGAATTATTTCCATGGAAATAATCTTATTGAGTCTTTATCAGCAGCATTAGCATGCCATTGGTGTGGGATATTAACAGAACAATGCATAGAAAATAATATTTTCAAGAAAGACTGGGGTGACGGGTTTATATCAGATCATGCTTTTATGGACTTCAAAATATTCTTATGTGTCTTTAAAACTAAACTTTTATGTAGTTGGGGATCCCAAGGGAAAAACATTAAAGATGAAGATATAATAGATGAATCAATAGATAAATTGTTAAGGATTGATAATACTTTTTGGAGAATGTTCAGCAAGGTTATGTTTGAACCAAAAGTTAAGAAGAGGATAATGTTATATGATGTAAAATTCCTATCACTAGTAGGTTACATAGGGTTTAAGAACTGGTTTATAGAGCAGTTGAGGTCAGCTGAGTTGCATGAAATACCTTGGATTGTCAATGCAGAAGGTGACTTGGTTGAGATCAAGTCAATTAAGATCTATTTGCAGCTGATAGAACAAAGCTTATTTTTGAGAATAACTGTTCTGAACTATACAGATATGGCACATGCTCTCACACGATTAATCAGAAAGAAGTTGATGTGTGATAATGCACTGTTAACCCCAATTTCATCTCCAATTGTTAACTTAACTCAAGTTATTGATCCAACAACACAGTTAGATTACTTCCCCAAGATAACATTCGAAAGGCTAAAAAATTATGACACAAGTTCAAATTATGCTAAAGGGAAGCTAACAAGAAATTACATGATACTGTTGCCATGGCAGCATGTTAATAGATATAACTTTGTCTTTAGTTCTACTGGATGTAAAGTTAGTCTGAAAACATGTATTGGAAAACTTATGAAAGACTTAAATCCTAAAGTTTTGTACTTTATTGGAGAAGGAGCAGGAAATTGGATGGCTAGAACAGCATGTGAATATCCTGATATCAAGTTTGTATATAGAAGTCTGAAAGATGACCTTGATCATCATTACCCTTTAGAATACCAGAGAGTGATAGGTGAATTAAGCAGAATCATAGATAGTGGTGAAGGGCTTTCAATGGAAACAACAGACGCAACTCAAAAAACTCATTGGGATTTGATACACAGAGTAAGCAAAGATGCTTTATTAATAACTTTATGTGATGCAGAATTTAAGGACAGAGATGATTTTTTTAAGATGGTAATTCTATGGAGAAAACATGTATTATCATGCAGAATTTGCACTACTTATGGGACAGACCTCTATTTATTTGCAAAGTATCACGCTAAAGACTGCAATGTAAAATTACCCTTTTTTGTGAGATCAGTTGCTACTTTTATTATGCAGGGTAGTAAGCTGTCAGGCTCAGAATGTTACATACTCTTAACACTAGGCCATCACAACAGTTTACCTTGCCATGGAGAAATACAAAATTCTAAGATGAAAATAGCAGTGTGTAATGATTTTTATGCTGCAAAGAAACTCGACAATAAATCGATTGAAGCTAATTGTAAATCACTTCTGTCAGGGCTAAGGATACCTATAAATAAGAAGGAACTAGATAGACAGAGAAGGTTATTAACACTACAAAGCAACCATTCTTCTGTAGCAACAGTTGGTGGCAGCAAGATCATAGAGTCTAAATGGCTAACAAACAAAGCAAGTACAATAATTGATTGGTTAGAGCATATTTTAAATTCTCCAAAAGGCGAATTAAATTATGATTTTTTTGAAGCATTAGAGAACACTTACCCTAATATGATTAAGCTAATAGATAACCTGGGGAATGCAGAGATTAAAAAATTGATCAAAGTAACTGGATACATGCTTGTAAGTAAGAAATGAGAAATGATAAAGATGATAAAATAGATGACAAATTCATACCATTCTAAAGTAATTGTTTGATTATGCAATTATATGGTAGTTAATTAAAAATTAAAATTAAAAATCAAAAGTTAAAGTTTAAAACCTATCGTTAAGTTTATTAAAAATAAGAAACTATAATTGAATGTATACGGTTTTTTTGCCG-----
>HMPV_Yokohama_P_8918_2017
GGAAAAAAACGCGTATAAATTAAGTTACAAAAAAACATGGGACAAATGAAAATGTCTCTTCAGGGGATTCACCTGAGTGATCTATCATACAAGCATGCTATATTAAAAGAGTCTCAGTACACAATAAAGAGAGATGTAGGCACAACAACAGCAGTGACACCCTCATCATTGCAACAAGAAATAACACTGTTGTGTGGAGAAATTCTATATGCTAAGCATACTGATTACAAATATGCTGCAGAAATGGGAATACAATATATCAGCACAGCTCTAGGGTCAGAGAGAGTACAGCAGATTCTAAGGAACTCAGGCAGTGAAGTTCAAGCGGTTTTAACCAGAACATACTCTTTGGGAAAAGTTAAAAACAATAAAGGAGAAGATTTACAGATGCTAGACATACATGGAGTAGAAAAAAGCTGGGTGGAAGAGATAGACAAAGAAGCAAGAAAAACAATGGCAACTTTACTTAAAGAATCATCAGGCAATATCCCACAAAATCAGAGGCCTTCAGCACCAGACACACCTATAATCTTATTATGTGTAGGTGCCTTAATATTTACCAAACTAGCATCAACTATAGAAGTAGGATTAGAGACCACAGTCAGAAGAGCTAACCGTGTGCTAAGTGATGCACTCAAAAGATACCCTAGAATGGACATACCAAAAATCGCTAGATCCTTCTATGACTTATTTGAACAAAAAGTGTATTACAGAAGTTTGTTCATTGAGTATGGCAAAGCATTAGGCTCATCCTCTACAGGCAGCAAAGCAGAAAGTTTATTCGTTAATATATTCATGCAAGCTTATGGTGCTGGTCAAACAATGCTGAGGTGGGGGGTCATCGCCAGATCATCTAACAATATAATGTTAGGACATGTATCTGTACAGGCTGAGTTAAAACAGGTCACAGAAGTCTATGATCTAGTGCGAGAAATGGGCCCAGAATCTGGGCTCCTACATTTAAGGCAAAGCCCAAAAGCTGGACTGTTATCCTTAGCCAATTGTCCCAACTTTGCAAGTGTTGTTCTCGGCAATGCCTCAGGCTTAGGCATAATAGGTATGTATCGAGGGAGAGTGCCAAACACAGAACTATTTTCAGCAGCAGAAAGCTATGCCAAGAGTTTGAAAGAAAGTAATAAAATCAACTTTTCTTCATTAGGACTCACAGATGAAGAAAAAGAGGCTGCAGAACACTTTCTAAATGTGAGTGACGACAGTCAAAATGATTATGAGTAATTAAAAAAGTGGGACAAGTCAAAATGTCGTTCCCTGAAGGAAAAGATATTCTTTTCATGGGTAATGAAGCAGCAAAATTGGCAGAAGCTTTCCAGAAATCATTAAGAAAACCTAGTCATAAAAGATCTCAATCTATTATAGGAGAAAAAGTGAGCACTGTATCTGAAACATTGGAATTACCTACTATCAGTAGACCTACCAAACCAACCATATTGTCAGAGCCGAAGTTAGCATGGACAGACAAAGGTGGGGCAATCAGAACTGAAGTAAAGCAAACAATCAAAATTATGGATCCTATTGAAGAAGAAGAATCTACTGAGAAAAAGGTGCTACCCTCTAGTGACGGGAAAACTCCTGCAGAAAAGAAGTTGAAACCATCAACCAACAATAAAAAGAAAGTTTCATTTACACCGAATGAACCAGGAAAATACACAAAGTTGGAGAAAGATGCTCTAGACTTGCTTTCAGACAATGAAGAGGAAGATGCAGAATCTTCAATCTTAACCTTCGAAGAAAGAGATACTTCATCATTAAGCATTGAGGCCAGACTAGAATCGATTGAGGAGAAATTAAGCATGATACTAGGGCTATTAAGAACACTCAACATTGCCACAGCAGGACCCACAGCAGCAAGAGATGGGATCAGAGATGCAATGATTGGCATAAGGGAAGAACTAATAGCAGACATAATAAAAGAAGCCAAGGGAAAAGCAGCAGAAATGATGGAAGAGGAAATGAACCAACGGACAAAAATAGGAAATGGTAGTGTTAAATTAACTGAAAAGGCAAAGGAGCTCAACAAAATTGTTGAAGATGAAAGCACAAGTGGAGAATCTGAAGAAGAAGAAGAACCAAAAGACCTACAGGATAATAATCAGGAAGATGACATTTACCAGTTAATTATGTAGTTTAATAAAAATAAAAAATGGGACAAGTAAAAATGGAGTCCTATCTGGTAGACACCTATCAGGGCATCCCTTACACAGCAGCTGTTCAAGTTGATCTAGTAGAAAAAGACCTGTTACCTGCAAGCCTAACAATATGGTTTCCTTTGTTTCAGGCCAATACACCACCAGCAGTTCTGCTTGATCAGTTAAAGACTCTGACAATAACTACTCTGTATGCTGCATCACAAAGTGGTCCAATACTAAAAGTGAATGCATCAGCCCAAGGTGCAGCAATGTCTGTACTTCCCAAAAGGTTTGAAGTCAATGCGACTGTAGCACTTGACGAATATAGTAAATTAGAATTTGACAAACTCACAGTCTGTGAGGTAAAAACAGTTTACTTAACAACTATGAAACCATATGGGATGGTATCAAAATTTGTGAGCTCAGCCAAATCAGTTGGCAAAAAAACACATGATCTAATTGCATTATGTGATTTTATGGATCTAGAAAAGAACACACCAGTTACAATACCAGCATTTATCAAATCAGTTTCTATCAAAGAGAGTGAATCAGCCACTGTTGAAGCTGCAATAAGCAGTGAAGCAGACCAAGCTCTAACACAAGCCAAAATTGCACCTTATGCGGGGCTGATCATGATTATGACCATGAACAATCCCAAAGGCATATTCAAGAAGCTTGGAGCTGGGACACAAGTTATAGTGGAACTAGGAGCATATGTCCAGGCTGAAAGCATAAGTAAAATATGCAAGACTTGGAGCCATCAAGGGACAAGATATGTGCTGAAGTCCAGATAACAACCAAGCAACCTGACCAAGAACTATCAACTCTATTCTATAGACTAAAAAGTTGCTGTTTTAGTTATATAAAAATCAAGTTAAAGTAAGAATTAAATCAATCAAGAGTGGGACAAATAAAAATGTCTTGGAAAGTGGTGATTATTTTTTCATTGCTAATAACACCTCAACACGGTCTTAAAGAGAGCTACTTAGAAGAATCATGTAGCACTATAACTGAGGGTTATCTCAGTGTTCTGAGGACAGGTTGGTATACCAACGTTTTTACATTAGAGGTGGGTGGTGTAGAAAACCTCACATGTGCTGATGGACCTAGCCTAATAAAAACAGAATTAGATCTGACCAAAAGTGCACTAAGAGAGCTCAAAACAGTTTCTGCTGACCAGTTGGCAAGAGAGGAACAAATTGAAAATCCCAGACAATCTAGATTTGTTCTAGGAGCAATAGCACTCGGTGTTGCAACAGCAGCTGCAGTTACGGCAGGTGTTGCAATTGCAAAAACCATCCGGCTTGAGAGTGAAGTTACAGCAATTAAGAATGCCCTTAAAAAGACCAATGAAGCAGTGTCTACATTGGGGAATGGGGTTCGAGTGTTAGCGACCGCAGTGAGAGAACTGAAAGATTTTGTGAGCAAGAATTTAACTCGTGCAATCAACAAAAACAAGTGCGACATTGATGACCTAAAAATGGCCGTTAGTTTCAGTCAATTCAACAGAAGGTTTCTAAATGTTGTGCGGCAATTTTCAGACAATGCTGGAATAACACCAGCAATATCTTTAGACTTAATGACAGATGCTGAACTAGCCAGAGCTGTTTCCAACATGCCGACATCTGCAGGACAAATAAAATTGATGTTGGAAAACCGTGCAATGGTGCGGAGGAAGGGGTTTGGAATCCTGATAGGGGTCTACGGAAGCTCCGTAATTTACATGGTGCAGCTGCCAATCTTTGGCGTTATAGATACGCCTTGCTGGATAGTGAAAGCAGCCCCCTCTTGCTCTGAAAAAAAGGGAAACTATGCTTGCCTCCTAAGAGAAGACCAGGGGTGGTATTGTCAGAATGCAGGGTCAACTGTCTACTACCCAAATGAGAAGGACTGTGAAACAAGGGGAGATCATGTCTTTTGCGACACAGCAGCAGGAATTAATGTTGCTGAACAATCAAAGGAGTGCAACATCAACATATCCACTACAAATTACCCATGCAAAGTCAGCACAGGAAGGCATCCTATCAGTATGGTTGCACTGTCCCCTCTTGGGGCTCTGGTTGCTTGTTACAAAGGAGTAAGCTGTTCCATTGGCAGCAATAGAGTAGGGATCATCAAGCAGCTGAACAAAGGTTGCTCTTATATTACCAACCAAGACGCAGACACAGTGACAATAGACAACACTGTATATCAGCTAAGCAAAGTTGAGGGTGAACAGCATGTTATAAAAGGCAGACCAGTGTCAAGCAGCTTTGATCCTGTCAAATTTCCTGAAGATCAGTTCAATGTTGCACTTGACCAAGTTTTTGAGAACATTGAAAACAGCCAGGCCTTGGTAGATCAATCAAACAGAATCCTAAGCAGTGCAGAGAAAGGGAACACTGGCTTCATCATTGTGATAATTCTAATTGCTGTCCTTGGCTCCAGTATGATCCTAGTGAGCATCTTCATTATAATCAAGAAAACAAGGAAACCAACAGGAGCACCTCCAGAGCTGAGTGGTGTCACAAACAACGGCTTCATACCACACAGTTAGTTAATTAAAAATAAAACAAAATTTGGGACAAATCATAATGTCTCGCAAGGCTCCATGCAAATATGAAGTGCGGGGCAAATGCAATAGAGGAAGTGAGTGTAAGTTTAACCACAATTACTGGAGTTGGCCAGATAGATACTTATTAATAAGATCAAATTATCTATTAAATCAGCTTTTAAGGAACACTGATAGAGCTGATGGCCTATCAATAATATCAGGCGCAGGCAGAGAAGACAGAACGCAAGATTTTGTTCTAGGTTCCACCAATGTGGTTCAAGGTTATATTGATGATGACCAAAGCATAACAAAGGCTGCAGCCTGCTACAGTCTACACAACATAATCAAACAACTACAAGAAGTTGAAGTTAGGCAGGCTAGAGATAACAAACCATCTGACAGCAAGCATGTGGCACTCCACAACTTAATCTTATCTTACATGGAGATGAGCAAAACTCCTGCATCTTTAATCAACAATCTTAAAAGACTGCCGAGAGAAAAACTGAAAAAATTAGCAAAGCTGATAATTGACTTATCAGCAGGTGCTGACAATGACTCTTCATATGCCCTGCAAGACAGTGAAAGCACTAATCAAGTGCAGTGAGCATGGTCCTGTTTTCATCACTATAGAGGTTGATGACATGATATGGACTCAAAAAGAATTAAAAGAAGCTTTATCCGATGGGATAGTGAAGTCTCATACCAACATTTACAATTGTTATTTAGAAAACATAGAAATTATATATGTCAAGGCTTACCTAAGTTAGTAAAAACACATCAGATTGGGATAAATGACAATGATAACATTAGATGTCATTAAAAATGATGGGTCTTCAAAAACATGTACTCACCTCAAAAAAATAATCAAAGACCACTCTGGTAAAGTGCTTATTGCACTTAAGTTAATATTAGCTTTACTAACATTTTTTACAGTAACAATCACTATAAATTATATAAAAGTAGAAAACAATCTGCAAATATGCCAGTCAAAAACTGAATCAGATAAAGAAGACTCACCATCAAATACCACATCTGTCACAACCAAGACCACTCTAGACCATGATATAACACAGTATTTTAAAAGATTGATTCAAAGGTATACAGATTCTGTAATAAACAAGGACACATGCTGGAAAATAAGCAGAAATCAATGCACAAATATAACAACATATAAATTTTTATGTTTTAAACCTGAAGACTCAAAAATCAACAGTTGTGACAGACTGACAGATTTATGCAGAAACAAATCAAAACCAGCAGTTGAAGCATATCACACAGTAGAATGCCATTGTATATACACAATTGAATGGAAGTGCTATCATTATTCAATAGATAAGACTCAATCTTGAATGTTAAGACTAGATTAGGATCCGTCTAAGACTATTAGTTCAATAATTTAGTTATTTAAAAATGTTTTGAAAACAGGTAGGTTTCTATGACACCTTACAGCAATAGGTAATGATTAATAACTTAATTACACTTAAAACATTATTTAAAACCATAACTAATTAATTTATAAAGTAAAAACAAAAATATGGGACAAGTAGTTATGGAGGTGAAGGTAGAGAACATTCGAGCAATAGACATGCTCAAAGCAAGAGTTAAAAATCGTGTGGCACGCAGCAAATGCTTTAGAAATGCTTCTTTAATCCTCATAGGAATAACTGCTATGAGTATAGCCCTCAATATCTATCTGATCATAAACTACACAATACAAAAAATTGCATCTGAATCAGAACACCATACTAGCTCTCCACCCACAGAATCCAACAAAGAAACTTCAACAATCCCTATAGACAACCCAGACATCAATCCAAGCTCACAGCTTCCAACTCAACAGTCCACAGAAAGCCCCACACTCAACTCTGCAGCCTCGGTGAGCCCATCAGAAACAGAGCCAACATCAACATCAGACACAACAGATCGTCTGTCCTCTGTATACAGATCCACAACACAATCAAGTGAAAGCAGAACAAAGACAAAATCGACAGCCCACAGAAGAAACATCCCAAGTACAGTCCCCAGAACACAATTCCCATCACGGGCAACAACGAAGGCGACCCCCAGAGCCACCACCCTCAGAACAAAGGCAAAATTGACAGCCCACAGAAGAAACATCCCAAGCACAGTCCCCAGAACACAACTCCCATCACGGGCAACAACGAAGGCGGCCCCCAGAACCACCACCCTCCGCACGAGCAGCGCAACAAGGAGACCAACTGCAACATCAGTCCAGTCCGACAGCAGCGCTACAGCTCAAAACCATGAAGAAACAAGTTCAGTGAACCCACAGGCATCTGTAAGCACAATGCAAAAATAGCACACCAACATTGTAAAAGCAAATTAGTTAACAAAAAATATGAAACAGCTCTAAAGTAAAACATGTAGGTACTAACAATCAAGAAATCAAAAGACAACTCATAATCCACCTAAAACAGCAACAACATCATATCAACTTTGTTCAAATCACCCTGAGAGAAACTTTCACCCCTATACTGACAATATCACAATCATCTCAAGAAAATGAACTGGGCAAAACAGCACCAAAGAGACAAATAACAATGGATCCTCTTAATGAATCCACTGTTAATGTCTATCTCCCTGATTCGTACCTTAAAGGAGTAATATCTTTCAGTGAAACTAATGCAATTGGTTCATGTCTCTTAAAAAGACCTTACTTAAAAAATGACAACACTGCAAAAGTTGCCATAGAGAATCCTGTTATTGAGCATGTTAGACTCAAAAATGCAGTCAATTCTAAAATGAAAATATCAGATTACAAGGTAGTAGAACCAGTAAACATGCAACATGAAATAATGAAGAATGTACACAGTTGTGAACTCACACTATTGAAACAGTTTTTAACAAGGAGTAAAAACATTGGCACTCTCAAGTTAAATATGATATGTGATTGGCTGCAATTAAAGTCTACATCAGATGATACCTCAATCCTAGGTTTTATAGATGTAGAATTTATACCTAGTTGGGTAAGCAACTGGTTTAGTAATTGGTACAATCTCAACAAGTTAATTTTAGAATTCAGGAGAGAGGAAGTAATAAGAACTGGTTCAATCTTGTGTAGATCATTGGGTAAGTTAGTTTTTATTGTATCATCATATGGATGTATTGTCAAGAGCAACAAAAGCAAAAGAGTGAGCTTCTTCACATACAATCAACTGTTAACATGGAAAGATGTGATGCTAAGTCGATTCAATGCAAATTTTTGTATATGGGTGAGCAACAGTCTGAATGAAAATCAGGAAGGGCTAGGGTTGAGAAGTAATCTGCAAGGTATGTTAACTAATAAATTATATGAAACTGTAGATTATATGTTAAGTTTATGTTGCAATGAAGGTTTCTCACTTGTGAAAGAGTTCGAAGGTTTTATTATGAGTGAAATCCTTAGGATTACTGAACATGCTCAATTCAGTACTAGATTTAGAAATACTTTATTAAATGGATTAACAGATCAATTAACAAAATTAAAAAATAAAAACAGGCTCAGAGTTCATGGTACCGTATTAGAAAATAATGATTATCCAATGTATGAGGTTGTACTTAAATTATTAGGAGATACTCTGAGATGCATCAAATTATTAATCAATAAAAACTTAGAGAATGCTGCAGAATTATACTATATATTCAGAATTTTTGGTCACCCAATGGTAGATGAAAGAGATGCAATGGATGCTGTAAAACTAAACAATGAAATCACAAAAATCCTTAGGTTAGAGAGCTTGACTGAACTAAGAGGGGCATTCATATTAAGGATCATCAAAGGATTTGTGGATAACAATAAAAGGTGGCCCAAAATTAAAAACCTAAAAGTGCTTAGCAAAAGATGGACTATGTACTTCAAAGCAAAAAGTTACCCCAGTCAACTCGAATTAAGTGAACAAGACTTTCTGGAGCTTGCTGCAATACAATTTGAACAAGAGTTTTCTGTTCCTGAAAAAACCAATCTTGAGATGGTATTAAATGATAAAGCTATATCACCTCCTAAAAGATTAATATGGTCTGTGTATCCCAAGAATTACTTACCTGAGACGATAAAAAACCGATATCTAGAAGAAGCTTTCAATGCAAGTGATAGCCTTAAAACAAGGAGAGTGCTAGAGTACTATTTGAAAGATAATAAATTTGATCAAAGAGAACTTAAGAGTTATGTAGTTAGACAAGAATATTTAAATGATAAAGAACACATTGTCTCATTAACTGGAAAAGAAAGAGAATTAAGTGTAGGTAGAATGTTTGCTATGCAACCAGGGAAACAGCGACAAATACAAATATTAGCAGAGAAATTGTTAGCTGATAACATTGTACCTTTCTTCCCAGAAACTTTAACAAAGTATGGTGATCTAGATCTTCAGAGAATAATGGAAATCAAATCGGAACTTTCTTCTATTAAAACCAGAAGAAATGATAGTTATAATAATTACATTGCAAGAGCATCCATAGTAACTGATTTAAGCAAGTTCAACCAAGCCTTTAGATATGAAACTACAGCAATCTGCGCAGATGTAGCAGACGAGTTACATGGAACACAAAGCTTATTCTGTTGGTTACATCTTATCGTTCCTATGACTACAATGATATGTGCCTATAGACATGCACCACCAGAAACAAAAGGTGAATATGATATAGATAAGATAGAAGAGCAAAGTGGTTTATATAGATATCATATGGGTGGTATTGAAGGATGGTGTCAAAAACTCTGGACAATGGAAGCTATATCTTTATTGGATGTTGTATCTGTAAAAACACGGTGTCAAATGACATCTTTATTAAACGGTGACAACCAATCAATAGATGTAAGTAAACCAGTCAAGTTATCTGAAGATTTAGATGAAGTGAAGGCAGATTACCGCTTGGCAGTAAAAATGCTAAAAGAAATAAGAGATGCATATAGAAATATAGGCCATAAACTTAAAGAAGGGGAAACATATATATCAAGGGATCTTCAGTTTATAAGCAAGGTGATTCAATCTGAAGGGGTAATGCATCCTACCCCTATAAAAAAGATCCTAAGAGTAGGACCGTGGATAAACACAATATTAGATGACATTAAAACTAGTGCTGAGTCAATAGGGAGTCTATGTCAAGAATTAGAATTTAGGGGAGAAAGCATAATAGTTAGTCTGATATTAAGAAATTTCTGGCTGTATAACTTGTACATGCATGAATCAAAGCAACATCCTCTGGCAGGGAAGCAGTTATTTAAACAACTAAATAAAACATTAACATCAGTGCAGAGATTTTTTGAAATCAAAAAGGAAAATGAAGTAGTAGATCTATGGATGAACATACCAATGCAATTTGGTGGAGGAGATCCAGTAGTCTTCTATAGATCTTTCTATAGAAGGACTCCTGATTTTTTAACTGAGGCAATCAGCCATGTGGATATTCTGTTAAAAATATCAACTAACATAAAAAATGAAACAAAAATAAGTTTTTTCAAAGCCTTACTATCAATAGAGAAAAATGAGCGTGCTACACTGACAACACTAATGAGAGATCCTCAGGCTGTTGGATCAGAACGACAAGCAAAAGTAACAAGTGATATCAATAGAACAGCAGTCACCAGTATCTTAAGTCTTTCCCCAAATCAACTTTTCAGTGATAGTGCTATACATTACAGCAGAAATGAAGAAGAAGTAGGAATCATTGCAGAAAGCATAACACCTGTTTATCCTCATGGGCTAAGAGTTTTATATGAATCATTACCCTTTCACAAAGCTGAAAAAGTTGTAAACATGATATCAGGGACAAAATCTATAACTAACTTATTACAGAGAACATCTGCTATTAATGGTGAAGATATTGACAGGGCTGTATCTATGATGTTGGAGAATCTAGGATTATTATCTAGAATATTGTCAACAGTTGTTGATAGTATAGAAATTCCAACCAAATCTAATGGTAGGCTGATATGTTGTCAAATTTCTAGAACTTTAAGAGAGACATCATGGAATAATATGGAAATAGTTGGAGTAACATCTCCTAGCATCACTACATGCATGGATGTCATATATGCAACTAGTTCTCATTTGAAGGGGATAATTATTGAGAAGTTCAGCACTGACAGAACTACAAGAGGTCAAAGAGGTCCAAAAAGCCCTTGGGTAGGGTCGAGTACTCAAGAGAAAAAATTAGTACCTGTTTATAACAGACAAATTCTCTCAAAACAACAAAGAGAACAGCTAGAAGCAATTGGAAAAATGAGATGGGTGTATAAAGGAACACCAGGCTTGCGGCGATTACTCAACAAGATCTGTCTTGGGAGTTTAGGCATTAGTTACAAGTGTGTAAAACCTTTATTACCTAGATTTATGAGTGTAAATTTCTTACATAGATTATCTGTCAGTAGTAGACCTATGGAATTCCCAGCATCAGTTCCAGCTTATAGAACAACAAATTACCATTTTGACACTAGTCCCATTAATCAAGCACTAAGTGAGAGATTTGGGAATGAAGATATTAACTTGGTCTTCCAAAATGCAATCAGCTGTGGTATTAGCATAATGAGTGTAGTAGAACAATTAACAGGTAGGAGCCCAAAACAGTTAGTTTTAATACCCCAACTAGAGGAAATAGACATTATGCCACCACCAGTGTTTCAAGGAAAATTCAATTATAAACTAGTAGATAAGATAACTTCTGATCAACATATCTTCAGTCCGGACAAAATAGATATGTTAACATTAGGGAAAATGCTCATGCCCACTATAAAGGGTCAGAAAACAGATCAGTTCTTAAATAAGAGAGAGAATTATTTCCATGGAAATAATCTTATTGAGTCTTTATCAGCAGCATTAGCATGCCATTGGTGTGGGATATTAACAGAACAATGCATAGAAAATAATATTTTCAAGAAAGACTGGGGTGACGGGCTTATATCAGATCATGCTTTTATGGACTTCAAAATATTCTTATGTGTCTTTAAAACTAAACTTTTATGTAGTTGGGGATCCCAAGGGAAAAACATTAAAGATGAAGATATAATAGATGAATCAATAGATAAATTGTTAAGGATTGATAATACTTTTTGGAGAATGTTCAGCAAGGTTATGTTTGAACCAAAAGTTAAGAAGAGGATAATGTTATATGATGTAAAATTCCTATCACTAGTAGGTTACATAGGGTTTAAGAACTGGTTTATAGAGCAGTTGAGGTCAGCTGAGTTGCATGAAATACCTTGGATTGTCAATGCAGAAGGTGACTTGGTTGAGATCAAGTCAATTAAGATCTATTTGCAGCTGATAGAACAAAGCTTATTTTTGAGAATAACTGTTCTGAACTATACAGATATGGCACATGCTCTCACACGATTAATCAGAAAGAAGTTGATGTGTGATAATGCACTGTTAACCCCAATTTCATCTCCAATTGTTAACTTAACTCAAGTTATTGATCCAACAACACAGTTAGATTACTTCCCCAAGATAACATTCGAAAGGCTAAAAAATTATGACACAAGTTCAAATTATGCTAAAGGGAAGCTAACAAGAAATTACATGATACTGCTGCCATGGCAGCATGTTAATAGATATAACTTTGTCTTTAGTTCTACTGGATGTAAAGTTAGTCTGAAAACATGTATTGGAAAACTTATGAAAGACTTAAATCCTAAAGTTTTGTACTTTATTGGAGAAGGAGCAGGAAATTGGATGGCCAGAACAGCATGTGAATATCCTGATATCAAGTTTGTATATAGAAGTCTGAAAGATGACCTTGATCATCATTACCCTTTAGAATACCAGAGAGTGATAGGTGAATTAAGCAGAATCATAGATAGTGGTGAAGGGCTTTCAATGGAAACAACAGACGCAACTCAAAAAACTCATTGGGATTTGATACACAGAGTAAGCAAAGATGCTTTATTAATAACTTTATGTGATGCAGAATTTAAGGACAGAGATGATTTTTTTAAGATGGTAATTCTATGGAGAAAACATGTATTATCATGCAGAATTTGCACTACTTATGGGACAGACCTCTATTTATTCGCAAAGTATCACGCTAAAGACTGCAATGTAAAATTACCCTTTTTTGTGAGATCAGTTGCTACTTTTATTATGCAGGGTAGTAAGCTGTCAGGCTCAGAATGCTACATACTCTTAACACTAGGCCATCACAACAGTTTACCTTGCCATGGAGAAATACAAAATTCTAAGATGAAAATAGCAGTGTGTAATGATTTTTATGCTGCAAAGAAACTCGACAATAAATCGATTGAAGCTAATTGTAAATCACTTCTGTCAGGGCTAAGGATACCTATAAATAAGAAGGAACTAGATAGACAGAGAAGGTTATTAACACTACAAAGCAACCATTCTTCTGTAGCAACAGTTGGTGGCAGCAAGATCATAGAGTCTAAATGGCTAACAAACAAAGCAAGTACAATAATTGATTGGTTAGAGCATATTTTAAATTCTCCAAAAGGCGAATTAAATTATGATTTTTTTGAAGCATTAGAGAACACTTACCCTAATATGATTAAGCTAATAGATAACCTAGGGAATGCAGAGATTAAAAAATTGATCAAAGTAACTGGATACATGCTTGTAAGTAAGAAATGAGAAATGATGAAGATGATAAAATAGATGACAAATTCATACCATTCTAAAGTAATTGTTTGATTATGCAATTATATGGTAGTTAATTAAAAATTAAAATTAAAAATCAAAAATTAAAGTTTAAAACCTATCATTAAGTTTATTAAAAATAAGAAACTATAATTGAATGTATACGGTTTTTTTGCCGTG------
